# Supplementary material for: The Hemileia vastatrix effector HvEC‐016 suppresses bacterial blight symptoms in coffee genotypes with the SH1 rust resistance gene
Source: New Phytol. 2016 Dec 5;213(3):1315–29. doi: 10.1111/nph.14334 (PMC6079635; doi:10.1111/nph.14334)
Supplement: Supplementary file 2 — Table S1 Similarity of Hemileia vastatrix secreted proteins expressed in germinated urediniospores to other fungal proteins Table S2 Selected HvECs with full‐length ORFs identified in the HEVA‐Sanger library Table S3 Predicted proteins from the Hemileia vastatrix secretome showing significant similarity to haustorially‐expressed proteins from other rust fungi Table S4 Selected HvECs with full‐length ORFs identified in CAHV libraries Table S5 Primers used to amplify full‐length HvECs from cDNA by PCR to validate the secretion of corresponding proteins in yeast, and/or from genomic DNA to determine their number of introns Table S6 Primers used for RT‐PCR [file NPH-213-1315-s002.xlsx]

## Sheet: Table S1
Table S1 Similarity to other fungal proteins of Hemileia vastatrix secreted proteins expressed in germinated urediniospores
Contigs/Singlets	N° ESTs	Acession	Description	Species	E-value
Secreted protein
Contig5F3-1_283*	86	EGG01681	Secreted protein	M . larici-populina	6,00E-19
Contig32F1-1_179	4	EGG01164	Secreted protein	M . larici-populina	5,00E-24
Contig110F1-1_162	4	EGG03708	Secreted protein	M . larici-populina	4,00E-24
Contig134F1-1_175	19	EGG07491	Secreted protein	M . larici-populina	4,00E-31
Contig187F2-1_167	8	EGG01221	Secreted protein	M . larici-populina	2,00E-24
Contig219F3-2_187	48	EGF97723	Secreted protein	M . larici-populina	1,00E-48
Contig232F2-1_472	112	EGG10455	Secreted protein	M . larici-populina	1,00E-158
Contig306F3-1_139	5	EGG10628	Secreted protein	M . larici-populina	6,00E-18
Contig423F3-1_177*	2	EGG10628	Secreted protein	M . larici-populina	2,00E-17
Contig441F1-1_123*	2	EGF99535	Secreted protein	M . larici-populina	1,00E-07
Contig510F2-1_174	3	EGG12953	Secreted protein	M . larici-populina	3,00E-09
Contig534F2-1_357*	38	EGG06054	Secreted protein	M . larici-populina	2,00E-28
Contig577F3-1_155*	9	EGG12953	Secreted protein	M . larici-populina	9,00E-14
Contig603F2-1_163*	3	EGG07858	Secreted protein	M . larici-populina	3,00E-43
Contig652F3-1_144	16	EGG05302	Secreted protein	M . larici-populina	3,00E-20
Contig653F2-1_143	8	EGG10455	Secreted protein	M . larici-populina	5,00E-18
Hypothetical protein
Contig24F1-1_162	2	EGU81556	Hypothetical protein	Fusarium oxysporum	7,00E-15
Contig78F3-3_78	2	XP_003322721	Hypothetical protein	P. graminis f. sp. tritici	1,00E-24
Contig81F3-1_131*	3	XP_003307688	Hypothetical protein	P. graminis f. sp. tritici	2,00E-48
Contig82F3-1_374*	119	EGF97652	Hypothetical protein	M. larici-populina	1,00E-126
Contig85F1-1_165	2	XP_003332752	Hypothetical protein	P. graminis f. sp. tritici	1,00E-39
Contig106F1-1_190	3	EGG00196	Hypothetical protein	M. larici-populina	5,00E-15
Contig126F3-1_192*	12	EGG05479	Hypothetical protein	M. larici-populina	5,00E-65
Contig142F2-1_147*	2	EGG00478	Hypothetical protein	M. larici-populina	1,00E-06
Contig174F3-1_329*	54	XP_444847	Hypothetical protein	Candida glabrata	4,00E-08
Contig221F2-1_94*	4	EGG00493	Hypothetical protein	M. larici-populina	3,00E-11
Contig252F3-1_192	4	XP_003336129	Hypothetical protein	P. graminis f. sp. tritici	5,00E-38
Contig256F3-1_240	9	EGG08013	Hypothetical protein	M. larici-populina	3,00E-33
Contig286F1-2_154*	11	EGG07102	Hypothetical protein	M. larici-populina	2,00E-46
Contig334F2-1_169*	14	EGG04421	Hypothetical protein	M. larici-populina	1,00E-37
Contig346F1-2_129*	2	EGG01916	Hypothetical protein	M. larici-populina	4,00E-07
Contig388F1-1_165*	9	EGG08337	Hypothetical protein	M. larici-populina	2,00E-28
Contig415F3-1_181*	6	EGG10955	Hypothetical protein	M. larici-populina	5,00E-53
Contig419F3-1_291	10	EFP80510	Hypothetical protein	P. graminis f. sp. tritici	8,00E-55
Contig460F3-2_154	32	EFP91780	Hypothetical protein	P. graminis f. sp. tritici	7,00E-45
Contig515F2-1_133	10	AEM55579	Hypothetical protein	P. striiformis f. sp. tritici	7,00E-12
Contig544F3-1_324*	17	XP_003328465	Hypothetical protein	P. graminis f. sp. tritici	5,00E-111
Contig546F1-1_325*	14	XP_003327682	Hypothetical protein	P. graminis f. sp. tritici	6,00E-10
Contig573F2-1_174	13	XP_003326776	Hypothetical protein	P. graminis f. sp. tritici	3,00E-40
Contig586F3-1_162	11	EGG04905	Hypothetical protein	M. larici-populina	8,00E-28
Contig612F3-1_133*	4	EGG04933	Hypothetical protein	M. larici-populina	2,00E-31
Contig624F3-1_130	3	XP_003321138	Hypothetical protein	P. graminis f. sp. tritici	9,00E-51
Contig625F3-1_160	2	EGG06204	Hypothetical protein	M. larici-populina	1,00E-48
HEVA_01_002_ H09*	1	XP_003322054	Hypothetical protein	P. graminis f. sp. tritici	3,00E-07
HEVA_01_013_C12	1	XP_003320108	Hypothetical protein	P. graminis f. sp. tritici	5,00E-28
HEVA_01_014_ C11*	1	XP_003319715	Hypothetical protein	P. graminis f. sp. tritici	1,00E-25
HEVA_01_019_ H03	1	XP_003322522	Hypothetical protein	P. graminis f. sp. tritici	2,00E-42
HEVA_02_015_ H10*	1	XP_003323665	Hypothetical protein	P. graminis f. sp. tritici	9,00E-07
HEVA_02_015_ H03	1	EGG02794	Hypothetical protein	M. larici-populina	2,00E-36
HEVA_02_039_ G06	1	EGF97652	Hypothetical protein	M. larici-populina	3,00E-40
HEVA_02_039_ B08	1	EGG05929	Hypothetical protein	M. larici-populina	3,00E-38
HEVA_02_016_ C03	1	EGG00938	Hypothetical protein	M. larici-populina	2,00E-28
HEVA_02_041_ F04*	1	XP_003327699	Hypothetical protein	P. graminis f. sp. tritici	6,00E-18
HEVA_02_040 _C12*	1	XP_003325269	Hypothetical protein	P. graminis f. sp. tritici	6,00E-43
HEVA_01_004_ B02	1	XP_003338240	Hypothetical protein	P. graminis f. sp. tritici	3,00E-15
HEVA_01_014_ A05	1	EGG00493	Hypothetical protein	M. larici-populina	5,00E-28
HEVA_03_002_ A06*	1	EFP86109	Hypothetical protein	P. graminis f. sp. tritici	5,00E-18
HEVA_03_010_ B03	1	XP_003329473	Hypothetical protein	P. graminis f. sp. tritici	3,00E-12
Hydrolases
Contig27F1-1_139	8	XP_003329836	Chitin deacetylase	P. graminis f. sp. tritici	2,00E-19
Contig149F3-1_187*	23	EGG09306	Family 16 glycoside hydrolase	M. larici-populina	2,00E-26
Contig165F3-1_200	12	EGG03572	Lipase	M. larici-populina	5,00E-31
Contig173F1-8_117*	55	EGG05341	Family 26 glycoside hydrolase	M. larici-populina	2,00E-09
Contig175F1-1_196	4	EGG08669	Family 71 glycoside hydrolase	M. larici-populina	2,00E-47
Contig218F3-1_184	24	XP_003320537	Saccharopepsin	P. graminis f. sp. tritici	1,00E-56
Contig228F3-1_161	2	EGG02629	Family 63 glycoside hydrolase	M. larici-populina	5,00E-44
Contig297F1-2_169	10	EGG05796	Family 4 carbohydrate esterase	M. larici-populina	2,00E-34
Contig310F3-1_105*	3	EGG11607	Family 5 glycoside hydrolase	M. larici-populina	2,00E-22
Contig324F1-1_139	4	EGG11838	Family 5 glycoside hydrolase	M. larici-populina	3,00E-34
Contig335F3-2_165*	5	EGG07771	Carboxypeptidase S1	M. larici-populina	4,00E-38
Contig446F2-1_165	6	EGG03026	Family 4 carbohydrate esterase	M. larici-populina	9,00E-41
Contig465F2-1_287	21	EGG05863	Family 76 glycoside hydrolase	M. larici-populina	1,00E-104
Contig480F2-1_87*	15	EGG04425	Subtilisin protease	M. larici-populina	2,00E-07
Contig484F1-1_126	2	EGG12999	Family 27 glycoside hydrolase	M. larici-populina	8,00E-21
Contig506F2-1_158	86	EGG12275	Family 16 glycoside hydrolase	M. larici-populina	1,00E-08
Contig514F2-1_385*	27	EGG07014	Family 17 glycoside hydrolase	M. larici-populina	1,00E-136
Contig568F3-1_138	4	XP_003329836	Chitin deacteylase	P. graminis f. sp. tritici	2,00E-21
Contig582F3-1_161	9	EGG07183	Family 16 glycoside hydrolase	M. larici-populina	1,00E-22
Contig588F3-1_154	6	EGO03548	Family 16 glycoside hydrolase	Serpula lacrymans	3,00E-07
Contig599F1-1_130	12	EGG00134	Family 23 glycoside hydrolase	M. larici-populina	6,00E-11
Contig607F1-1_168	26	EGG08525	Family 61 glycoside hydrolase	M. larici-populina	5,00E-33
Contig629F3-2_114*	2	EGG05960	Family 4 carbohydrate esterase	M. larici-populina	1,00E-21
HEVA_02_044_ B05	1	EGG09040	Family 18 glycoside hydrolase	M. larici-populina	6,00E-12
HEVA_02_043_ F10	1	EGG03572	Lipase	M. larici-populina	4,00E-33
HEVA_01_019_ D05	1	EGG12175	Putative epoxide hydrolase with esterase/lipase domain	M. larici-populina	3,00E-17
HEVA_03_006_ F05	1	XP_003036647	Family 9 glycoside hydrolase	Schizophyllum commune	2,00E-47
HEVA_02_040_ F01*	1	EGG02960	α-amylase	M. larici-populina	4,00E-31
HEVA_027*	1	XP_007407666.1	Family 16 glycoside hydrolase	M. larici-populina	2,00E-30
Others
Contig294F3-1_219*	97	XP_002373861	Extracellular conserved serine-rich protein	Aspergillus flavus	2,00E-17
Contig398F1-1_152	8	EGF98975	Cu/Zn-superoxide dismutase	M. larici-populina	3,00E-33
Contig368F3-2_259*	40	EGG05480	Mn superoxide dismutase	M. larici-populina	3,00E-38
Contig440F1-1_157	2	CBQ71561	Probable GTP-binding protein SAR1	Sporisorium reilianum	5,00E-70
HEVA_02_009_ A06	1	CCD49235	Similar to glucooligosaccharide oxidase	Botryotinia fuckeliana	1,00E-04
HEVA_02_031_B06*	1	EFP80232	Large subunit ribossomal protein LP0	P. graminis f. sp. tritici	6,00E-19
HEVA_02_033_ A04	1	XP_003328496	Biotin synthase	P. graminis f. sp. tritici	1,00E-17
HEVA_03_001_ F10	1	XP_001214787	Protein disulfide-isomerase precursor	Aspergillus terreus	2,00E-22
HEVA_03_007_B03	1	XP_002144203	GPI anchored serine threonine rich protein	Talaromyces marneffei	8,00E-21
HEVA_02_042_ H05	1	XP_001214787	Protein disulfide-isomerase precursor	Aspergillus terreus	1,00E-27
* Sequences containing complete ORFs.

## Sheet: Table S2
Table S2 Selected HvECs with full-length ORFs identified in HEVA-Sanger libraryφ
Gene	Contig/Singlet	No. of ESTs	Protein size (aa)	SignalP 4.0			Mature peptide			YSTΨ	BLASTN - ESTs interaction		BLASTN - ESTs spores		BLASTN - ESTs apressoria	BLASTX - Proteins	BLASTP - Non-redundant NBCI databases		HvEC ORF sequence
				Cleavage site	D-value		No. aa	No. Cys	% Cys		Fernandez et al. (2012)		Talhinhas et al. (2014)		Talhinhas et al. (2014)	Cristancho et al. (2014)	Acession	Description
HvEC-024	Contig104	6	81	19	0.871		62	1	1.6	N.D.	contig03273 (Evalue = 10-129)*		contig02485 (Evalue = 10-129)*		contig01723 (Evalue = 10-129)*	contig_9308_9582 (Evalue = 10-50)Δ	No hit		ATGGCTTTGGTCGTATTGGCCGTATCGTTGCTCGTAATGCCATCATTCACGGAGGCGTTGACATTGTCGCAATCAATGACCCCTTTATTGATCTTGACTACATGGTTTACATGTTCAAGTTCGACTCCACTCACGGCAAATTCAAGGGTACCGTCACCGCTGAAGGCGGTAAACTCGTCATTGATGGAAAACCTATCAATGTCTTTGCCGAACGGGATCCTGCTAACATCCCCTGGGGAAAAGTAG
HvEC-025	Contig129	8	74	20	0.886		54	0	0	Secreted	contig08019 (Evalue = 10-54)*		contig00241 (Evalue = 10-65)Δ		contig00231 (Evalue = 10-60)Δ	No hit	No hit		ATGATTTTTTCAATGGTTTCCTTCTTGTTTTTGACTGTTTTCATTTCAAACCTCTCTGCCGCTCCAATCATTGAAGAAACGGATCCCTCCTCCAACTCTCTTGATCGTCGAACGTTTCTTTATGGATATCCTGGTTACGGTTATTATGGATATCCTGGTTACGGCTATAATGATAATTATTATGGTGCTGGAGTAGCAGCCGGTGCTGGGGTGGCCGTACTTTAA
HvEC-026	Contig132	13	74	20	0.882		54	0	0	N.D.	No hit		contig00241 (Evalue = 10-83)Δ		contig00228 (Evalue = 10-49)Δ	No hit	No hit		ATGAATTTTTCAATTGTTTCCGTCTTGTTTTTGAGTGTTTTCATTTCAAGCCTCTCCGCCTCTCCAATCATCAAAGAAACTGATCCCTCCTCCAACTCTCTTGAACGTCGAACGTTTCTTTATGGATATCCTGGTTACGGTTATTATGGATATCCTGGTTACGGCTATAATGATAATTATTATGGTGCTGGAGTAGCAGCCGGTGCTGGGGTGGCCGTACTTTAA
HvEC-028	Contig173	55	289	22	0.598		267	0	0	N.D.	No hit		contig01548 (Evalue = 0)Δ		contig01519 (Evalue = 0)*	No hit	No hit		ATGAATCACAAATTTATTGTGCTCTCATTTTGCTTCTGCATTCCTTCCATCCCCCATTCTTTAGCGGCTTCAGTTTCTCAAAAAGCCGACACGCCATTAGCAGATGCTACCCCTCATGTTACTCATTATCAGTATTCTGATGTTCATTTAAAAACTCATGAGCGCTACTCGCATCATCATCATCATCACCAGAAACATATGGGAAGACGTCGAAAAGGAAACAAGAAAGCTGTAAAAAAAGATCATCTCAGCAAGTCTTCATCGAAAACCACCTTGGAAGTCCCTGCGGAGTCGCTTGACAGTTTAAAGAAAAATACTCATGAAGATGTTCAGGATTCTCATGCAGTAGCCTTGAATTCAACCTCTCAAAAACATGATACACATGCGCAAGATGCTTTA…
HvEC-029	Contig200	27	117	16	0.806		101	4	4	N.D.	No hit		contig00648 (Evalue = 10-94)Δ		contig00490 (Evalue = 10-114)Δ	contig_207636_472 (Evalue = 10-27)Δ	No hit		ATGAGATCTTTCCTGGTATTTTTCTCCCTCGTGGTAGCCATTAGTGCAAAAGATTTTGTTTACCAATTCTATAAAAACCAAAATTGTACGCTTCCTCGAATTTTTGGTCATGGACCAGTTATTACCACCGAGGGCTCTTTTGAAGAATGTATTACCACAAAGGAGAAGAATGTTGAATTTCATAGCATTTTGGTTGCTCCTCACGCACAGAACATTGAGGCTAATGTTGCAATTTACCCTCTACCCGGTTGCAAGGGCGCGAAATACATAACAAGACTTCCTCATGACCACTGTGTATTGCCCGCAAAGGGCGAGATTGCCACTTCTTTTCGAGTCCTTCCTATTCGACATTGA
HvEC-030	Contig289	12	127	20	0.875		107	6	5.6	Secreted	contig11424 (Evalue = 0)*		contig01197 (Evalue = 0)*		contig02530 (Evalue = 0)*	contig_22363_3700 (Evalue = 10-48)Δ	No hit		ATGAAATTCTCACTTCAAGTGATAGGTTTATTGGCAATTGTCGCTAGTGTTGCACTTGCTGAGGATTTTAGTTGGAAGTCTTATTCGACAAAAGATTGCAGACCGCCAGCTGGTACTTTCGAAACTGAAATCATCTTCACTGGAAGTTTCGACAAATGCATCAGCATATCAGCGAAAAAACCGGCAGGAAGTATTAGATTTACACCAATGAAAAGCGGACCTTATAAAACTCAGGTTTATTGCTCTGATAAATGTGGTGGCGCGGTCAAGACTATAAATCACCCAGCGAAAAATGGTACTCAGTGTTTGTTGCCTTTGGGTCCTCCACTAAAAATCTATTGTCCTGGTGCAGCATCCTTCCGAGCCAGCCCAATTTATGTTTGA
HvEC-031	Contig355	13	108	23	0.84		85	9	10.6	N.D.	No hit		contig00725 (Evalue = 10-141)Δ		contig02760 (Evalue = 10-174)*	contig_66809_2099 (E-value = 10-11)Δ	No hit		ATGAAGTTATTCTATTACACTCTTTTATCGCTCGTGTTGGCCTTCTCCTTAATTCATAACACGAAGGCTGATACCGTAGTTTCATTGCTTCCTAAATTCAAAACTTGTGCCCAGGAAGCTTTTTTCAGGGCATATGTTGACGCTGGAGCAAATTGTGGTATTGATTTGAAGTGCCTTTGTCAAAGCCAGGCTTTCATTTGCGCAAGTATGAACCGAATCACCTCCAAATGTCCATCATTTTTTGACCAACTTGGAGCATTGAGTACCTGTACTCAAGGATGTCGATCTGTTGGAGTTTCTAGCGTCAATGTAAACTCATGCTATTGA
HvEC-032	Contig401	2	82	20	0.732		62	1	1.6	N.D.	No hit		No hit		No hit	No hit	No hit		ATGTCGGTCCTCTTCCCCACAATCCTCATCCTCCTCATCCTCCTAAAAAACTCAAACCCATCCCTCATCTCAATTAATATCTCAATCAAATCCCTTCCGCTCATCGCTACTACAGATCCTTCATGCATCGTGATCTCCTTTCTTGGCTCTCCGTCACTTGCACTCACTTTCTCATCTCCGCTTCCTTTGACGGTCACATCAAATTTTAGAAAAAGAACGAACCTCATTCTTCCCCCGGCATCGAATTAG
HvEC-033	Contig428	2	89	22	0.754		67	0	0	N.D.	contig03932 (Evalue = 10-137)*		contig02232 (Evalue = 10-137)*		contig01525 (Evalue = 10-137)*	contig_31080_2981 (E-value = 10-50)Δ	AGT80106 (Evalue = 10-47)	Hemileia vastatrix fascilin	ATGAGATATTTTAGTTGTTGGCTGTTATTGGCCCCCTTTTCTTTCTCTATTAAAAATGCGTTGGCTGGTTCTTCTCCGGTGGAATATGACACGGAGCAACAGCTACAATCCACTGCACAGTTAACGTTGAATGATTGGAACTCTGTTCAATCTGCTTTCACAATTGAGACTCCTCCTCAAACTTCACCTTCGCCTGAAAACCCAAAAATCAAAAATAACTCTCGACCTGTATCTATTATAAGTCTCACTCCTTCCTTCCTCAGTGGTTAA
HvEC-034	Contig567	67	108	23	0.856		85	9	10.6	Secreted	No hit		contig00725 (Evalue = 10-169)Δ		contig02579 (Evalue = 10-174)*	contig_66809_2099 (E-value = 10-11)Δ	No hit		ATGAAATTATTCTATTACACTCTTTTATCGCTCGTGTTGGCCTTCTCCTTAATTTCAAACACGAAGGCTGATACCGTAGTTTCATTGCTTCCTAAATTCAAAACTTGTGCCCAAGAAGCATTTTTCAGAGCCTATGTTGATGCGGGAGCAAATTGTGGTATTGATTTGAAGTGTCTTTGTCAAAGCCAGGCTTTCATTTGCGCAAGTGCGAACCGAATCACCTCCAAATGTTCATCATTTTTTGACCAACTTGGGGCATTGAGTACCTGTACTCAAGGATGTCGATCTGTTGGTGTTTCTAGCATCAATGTAAATTCGTGCTATTGA
HvEC-035	Contig605	5	124	19	0.831		105	0	0	Secreted	No hit		contig01553 (Evalue = 10-94)Δ		contig01635 (Evalue = 0)*	No hit	No hit		ATGTTTTTGCGGTCTATAATTTTTTTTACTCTGAGCTTCATTGGCTTTTCCCATGCTGCTCTACAACAAGGACTTAAAAGCCTTGGTGATTTCTCGGATGCTTCTACCAATTTGGGGGCCTATTCCAATCCTTTAGACCTAATTCATTTGGAGCGAAGAACTTATAGTCCAAGGTCAAATGGATTGAAGCCCCATAAAAGACCTCTGAAAGAGTCAAGAGCTTTGAGCTTATCCATACCGAGTCAAACTTTATATGAACTGACCCAGAACCAAAAGGATAACAGTGGTCCTTTCACTATAATTGATAATCTTTCATCAAAACTCGACTCTAGTTCCTTTATAGAGATAGGGGGTCAAGTTTTAAGCAAATCTTGA
HvEC-036	HEVA_ 01_002_A12	1	104	29	0.832		75	0	0	N.D.	No hit		contig02923 (Evalue = 10-163)Δ		No hit	No hit	No hit		ATGAGATTTTCATTATATTCTATATCTTATTCTGCTATACTGCTGCTATCATTCCTTTTAAACGTCCAAATACAAAGTGTATTGGCTTTAAGTTCAAGCAATCAACTGGAGAATCTACTTCTACAACAAGGAAACAACCAGGATAATCATCATCATTATGAGATCAGTAAAACAAAGCGGAGTAAATTTTTGGATCGCATAAAGAGGAATCAAGTAAGCATTGAACAACTCATTAAGCAAAACCTAAGGAGACAACTCCGTAAAAGAAATGACGGCGAAGCTTCAGTTCCTTATCATACTGGATCACAAACTTAA
HvEC-037	HEVA_ 02_006_A06	1	87	19	0.678		68	0	0	N.D.	contig07307 (Evalue = 10-123)*		No hit		contig02269 (Evalue = 10-123)*	contig_81647_18874 (E-value = 10-39)Δ	No hit		ATGAAGTTGCTCTTATCGTTTGTTTCTGCCACACTTTGCATTTTGCAAGCAACTAGTCAAAGAATTAGAATTGTTTCACCCACATCTGGACAAACCATTACCCTAGGATCAACGCTAAATGTTACAATCGAACAAGAAGGTAGTTCGACGAACGTTGAGCCAATCGCTTTGACTGCGGGATTGAGTAACTTTTTTGATAAAGCGCCACAGTCTTTGGGAGGAAGAAATCCTAACTTGGGCCAGTTTGCCAAAAAGATCAGTTGA
HvEC-038	HEVA_ 02_025_F09	1	112	17	0.757		95	6	6.3	N.D.	No hit		No hit		No hit	contig_157268_783 (E-value = 10-79)Δ	No hit		ATGAGGATGCATTTAATAGTCTCACTTGCATTGGTACTGCGTGTTTATTCGGAGGATGGTGTGACAATATTCCCTTCTTCCGATTGCACTGGCCATAATTTTGACAGACATCCAATAATTGGAGTGGAGATGCCATACGATTCTGGCTGCATTCCAGTACCCCCATCAAGCCGCTCAGCTGATAGCCGCTTCACTGGAAAAAATGCGAAATCTTGTAGGTTGGCAGTATTCCGCGAAAGTGATTGTCTTACCCAGATCCAGTTATCTAATGTAACCGGTCATTTGGGCTGCGGCCGTTCTAACATACCAATCCAAGCATATGTGATAACATGTATATGA
HvEC-039	HEVA_ 02_034_E12	1	89	21	0.721		68	1	1.5	N.D.	No hit		contig03069 (Evalue = 10-137)*		No hit	contig_39192_637 (E-value = 10-35)Δ	No hit		ATGCGGTTTACCTTGTGTCAACAGTTTCCCGTTTTCATAAGTTTTCTACAAAGCCTCTTTGCTTTACCTGTGCCCGAACTTGCTTATTCAGGGAATAAAATGTATGCTAGAAATGGAAAAATTCTGGCTGCATTGAATCCAGGAACATCAAATTTGACGAAAAACCATACCACAGATGACAGAGAAGCAGAAACGCCAACAGTTGTAGATCACTTTGTTGATGCTTGGGGCAAAGTGAATGGGGAGTGTACCCACGAAAAAATATTTTGA
HvEC-040	HEVA_ 02_041_B08	1	109	25	0.829		84	1	1.2	N.D.	contig10278 (Evalue = 10-93)Δ		contig04117 (Evalue = 10-97)Δ		No hit	contig_16330_3382 (E-value = 10-37)Δ	No hit		ATGAATTTTGATCTTCTTCTTCTTCTTCTTCTCGGCTTTTTGATCTCCGTCTGTTTTCATCGCTCAGCCAACGCCTTCCAATTCCCTTTTTTATACCACAACAATATCCATAACACTTTCCAGCTAACTCATGCCATCCGTGCTCGTTTCACCAATGGGAAGCTCAAAGAAGACACAACATCCTTCTCAGTCTTGCCGCTAGAGGTTCAAAAAACGCTTCGGACACGTTGCTCATACAGGATTCATTCCAGCCACTCAAATGGAAATCTTTTCCTATCCGTGGCCCTGATGTCCAGCATCTCAACACTCTTTCAACACTCGCTAAGATGA
HvEC-041	HEVA_ 03_006_F11	1	112	22	0.756		90	6	6.7	Secreted	No hit		No hit		No hit	contig_134900_11660 (E-value = 10-51)Δ	No hit		ATGCAGTTGCTTCCTTTGGTCTTATTTGTATTTCTCTTGATTGGCGGTTCTAAGGAAGGATATGCGACAGTTTACAGTGACGGGAAATGCTCAGGAAATGATTTAGGAAACACGTCAATCACAGCAAATACACAAGTTTATACTGAATGTATCCCGACATCCGGTCCAGGAAAATCGATAAGGTTATATTTGGAGGATATTGATATTAGTTGGTGCGCAGTGAAGCCATACAACGACACTAACTGCATCAAAGATTACCCAGCCCTCAGAGGTATTGTACCTTTTGGATGTCAAGATAATGATAGGATTATGGGATTTCGAGTTTCGTGTAGGAATTGA
HvEC-042	HEVA_ 01_010_F02	1	174	22	0.814		152	4	2.6	Secreted	contig12383(Evalue = 10-132)Δ		No hit		contig02364 (Evalue = 10-154)*	No hit	No hit		ATGCTTTCTTTTCAATTGAATTTTTTTCTCCTCGCAGGTTGTTTCCTTTCATCATTAGTACTTTCGTCTTCTATCCAAAAAAGGATTGTTAACCCTCCTTTATTCACAATCTGTAACGGCAAAGTTCCAGTAGACAAGTGCAAAGTTACAATTAAAGAAGCCTGGAATCAAGGGATATTGCAGTTTAATTCAAGTCATCAAGTATTTTCCTTTGGGGGGTGTACAATCTCATTTTGGAGTGAATTTCCCTCATATTTTACCCCAAACTCACATGATGTGTTAGAAAGTGCTTTAATAACGATTTCATTTGAGTGTGGGCCCGATTTCATCAAATCTGAATCCGAAGAGAAGAATTTCACAACAGTCACTCTAGATGAAGAGCGAAATAAAGGGGTGTTT…
HvEC-043	HEVA_ 01_018_E05	1	71	19	0.815		52	0	0	Secreted	contig00063(Evalue = 10-74)Δ		contig01907 (Evalue = 10-109)Δ		contig03858 ( Evalue =10-98)Δ	contig_24988_3488 (E-value = 10-13)Δ	No hit		ATGAACTTCATCGTACTTTGTGCCTTAATCTTTAATACTGCAGTATTTACCCAGGCTGCTCCAGGAGCATTTGATCCATCATCCTTGCAAAGAAGAGGCATACTTACTTTTGGCGACGGAAATAAAGTTTCCATGGCCAGTACAATTAGCCGTCGAAGTGATGATGGCGAGAATCCAGATCCTATGAGTCAAAAGCTCGGCCGTCGATTTGGTTAA
HvEC-045	HEVA_ 01_015_A06	1	127	23	0.719		104	4	3.8	N.D.	contig17858 (Evalue = 10108)Δ		No hit		contig01926 (Evalue = 10-108)Δ	contig_192547_33 (E-value = 10-57)Δ	AGT80099 (Evalue = 10-53)	Hemileia vastatrix putative secreted protein	ATGTTACAGGTTACTGCGTTTAAACTTGTGCTCCTAGTCGCTTGTGTCTTAATAGATAAAACGATCTCAACCACTTTTGGACGTTCTCGAGGTATTGGAGAGATGGGGATCAATTGTGGAATCATTATGCCCGGGTCGGAAAATAAGAAGCCTAGCTCCTCAGAGGATTGCATCCGTGCTCTAGAATTATATAGGGATTCCGAGAATCCCCAGTTTTTATTGCCTACTGGCTTGTATGAATTTCGCTCGTTTGGAAGTTGTGAAGTTCGTTTGTTACATGAAAGAGGAAAAGAGGAGGTCGATTATCAATCAGTTATAAAAAAAGTGAAAACTATTACTGAAGCATGTCAGGTGGCTAACGGTCAAGGAGACGTGGACAGATGA
HvEC-046	HEVA_ 01_018_G12	1	185	20	0.784		165	0	0	N.D.	No hit		contig00884 (Evalue = 0)Δ		contig01611 (Evalue = 0)Δ	contig_31009_8524 (E-value = 10-62)Δ	No hit		ATGCATTTTTCACTTGCTTCCCTCATCGTTCTTAGTGCCCACATTTTGAACATCTCCGCACTTCCTTATGTTGAGGAAATAAATGCTTCCAATTACCTTCAACCACGAACCCTCAGAGATACTTATTCGTCCCCTAAACCTAGTTACTCGTCACCTGGCGCTGGTTATTCGTCACCTAGCGCTGGTTATTCGTCTCCTAATCCTGGTTACGTGTCTCCTACGCCTGGCTATGTGTCTCCATCTCCCTCCAAGCCCGATTCCTATTCAACAAATCCTTACTCTGTAGATAATGTCTTCAATCGCGGAGTAGGTTTGATACCTGGTTTCGGTACAGGTGTAGGAGCTACTGTGAAAACTGGTGTAACATACGATCTCATGATTAAAAGTAGTGCGCAAATC…
HvEC-047	HEVA_01_018_H12	1	149	20	0.86		129	8	6.2	N.D.	contig22364(Evalue = 0)*		No hit		contig02209 (Evalue = 0)*	contig_201339_14060 (E-value = 10-14)Δ	No hit		ATGTTGGCTTCGGACTTTATCGCTGTCACATTATTAGCTTTCTTTGGCTTTGCTCTATCATCTCCCGAACCATGCCCAACCTGCCTACCACCCGTTCAATTCCCACCTAACCCATGCGGCCAATCAGCTTGCCCAGACAAATGTGATGCCTGTTCCCAACCCCCCCCACCAGCCTGTAAAGTTTGCTCTGGTCTTGGCCCTGACCAAGGTGGCTACCCGTCATACGGAGGGGGACAAGGCGGTTATGGTGGTCAACCCGGTATCGGCGGTGGCTTTGGTCCACCCGGTCTCGACGGCTTTGGCGGTCAAACCCGGTGGTGGTCCTCCTCCAGGCCTTTTGGACGGACTTTTGGGTCGTGGTTTGCTACAAGAGGTCCAAGGCCGAGTCTAATTAATGTT…
HvEC-113	Contig128	28	107	23	0.877		84	9	10.7	N.D.	No hit		contig00869 (Evalue = 10-119)Δ		contig00754 (Evalue = 10-172)*	contig_66809_2099 (E-value = 10-11)Δ	No hit		ATGAAATTCTTTTATTACACTCTTTTATCGCTCGTGTTGGCCTTCTCCTTAATCCCTACGGCGAAAAGTGAAACTGTAGTTTCATTGCTTCCTAAATTTAAAACTTGTGCCCAGGAAGCCTTCTTCAGAGCATATGTTGACGCTGGAGCAAATTGTGGTATTGATTTGAAGTGCCTTTGCCAAAGCCAGGCATTTATTTGCGCAAGTATGAACCGAATCACCTCCAAATGTCCATCATTTTTTGACCAACTTGGGGCATTGAGTACTTGTTCTCAAGGATGCCGATCTGTTGGTGTTTCTAGCCTGGACGTAAACTCATGCTAG
HvEC-114	Contig14	5	79	20	0.882		59	0	0	N.D.	No hit		contig00241 (Evalue = 10-83)Δ		contig00228 (Evalue = 10-49)Δ	No hit	No hit		ATGAATTTTTCAATTGTTTCCGTCTTGTTTTTGAGTGTTTTCATTTCAAGCCTCTCCGCCTCTCCAATCATCAAAGAAACTGATCCCTCCTCCAACTCTCTTGAACGTCGAACGTTTCTTTATGGATATCCTGGTTACGGTTATTATGGATATCCTGGTTACGGTTATTATGATAATTATTACGGTGGAGTAGCAGCCAGTGCTGGTGTAGCAGCAGGTGCTGGTGTCCCCCTACTTTAA
HvEC-115	Contig160	5	78	27	0.572		51	2	3.9	N.D.	No hit		contig02371 (Evalue = 10-124)*		No hit	contig_85048_9893 (E-value = 10-20)Δ	No hit		ATGCAATCGTTGCCCTTCCCTCCACAAATGTCGACACCGATTCTTGCTCTCTTCTTGGTCCTTTCGCCCTTGCTATACAGGCACTCATGGCTCTCATCGTCCTCGGATCTCTGCTCGTCAAGCGTCAGCGTGAAATGCCTAAACGTAAACTTCGCATATGGACAGCTGATGTTTCAAAGCAAGTCATCGGACAGGCTTTTGTACACGCCCTCAACGTCCTCATATCTGCTTCTCTAG
HvEC-116	Contig201	7	122	21	0.882		101	10	9.9	N.D.	No hit		contig00703 (Evalue = 10-147)Δ		contig02410 (Evalue = 0)*	No hit	No hit		ATGAAGTTTTTGTCATTGTGCTTCGTGGTGCTGGCAACTATCGGGGTCTCGTATGTATTTGCGGCTCCGCCTGCATCAGACCAAAATTTAAAATGCGGATATTATTCCTACAAACCTGAAAAAAAAATATTTTCCTGCAATGATATGCCGAAGTTCGGGTGTAACCGATGTGACGATTTTGTTGTCGGTTACGATTGTGTCGCAACATCTTTCAAGTTAAAGACTCAAGCCAAAAAACAAACCTGTTCAAACGGTTATATAAAGGGTGATGCTCGTCACAAAGCTATTTGCACAAACAATGAAGGAAATCATTCGTGTGCTAAATTTCATGGAACAGCCTCATGCTATGGGTGTCACTCTCTGAAATGA
HvEC-117	Contig202	21	107	22	0.899		85	8	9.4	N.D.	No hit		contig00587 (Evalue = 10-86)Δ		contig00283 (Evalue = 10-147)Δ	contig_66809_2099 (E-value = 10-20)Δ	No hit		ATGCGTTTCATTGGTTTTAATCTCTCATTGGCTCTACTGCTTATCAGCACTTCAGCTGTCTTGGCGGTTGTCGATTCAGTTGTACCTTTATTGCCTAAATTTTCACAATGCGCCCAAGCAGGGTTTTTCCGCTCTTACGTTGATGCTGGGGCTCATTGCGGAATCAGTTTGAAATGTTTGTGTAAAGATCACAAATTTGCGTGCGCTAGCGTGAAACGTATTGGGGCTGCATGCAAGACGAGTCGTGAACGGGTTACTGCTTTGAGCACTTCCTCTCAGGGCTGTAAGAGCGTTGGAGTTACGATGAACACCAATGGTTGTTGA
HvEC-118	Contig424	3	122	19	0.837		103	10	9.7	N.D.	contig23102 (Evalue = 10-116)Δ		contig01084 (Evalue = 10-126)Δ		contig00385 (Evalue = 10-147)Δ	No hit	No hit		ATGATTTTCATCAGTGCTATTCTTCTAATTCCTTTCTTGATAGGCATATCCCTTTCAGTTTCTTCACCTGCTCCTGAGAATATTGATTGCACCGGCTATATGCTAAGCCTGGATGGAAAATTCTTCACATGTACCTCTCCGAAGCCGATGCGATGTCAGACTTGCGAGATTAGAAACGCAAAGAACTGTAAAGCCGACTCAAAACACAATCGAACAACTGTGAACTGTACCTGGGCTTACTTTCTCAACAAAGATGGAAGTATTAATGTATGTGAAAACGAGCAATTTAACTGGTTTTGTCAACAAGCAGATGAAAGAAAAACTACCCCTTGCAAATCCTGCGTTCCTACCAACGTTACTACACAGTAA
HvEC-119	Contig98	18	107	22	0.899		85	8	9.4	N.D.	No hit		contig00587 (Evalue = 10-88)Δ		contig00283 (Evalue = 10-148)Δ	contig_66809_2099 (E-value = 10-20)Δ	No hit		ATGCGTTTCATTGGTTTTAATCTCTCATTGGCTCTACTGCTTATCAGCACTTCAGCTGTCTTGGCGGTTGTCGATTCAGTTGTACCTTTATTGCCTAAATTTTCACAATGCGCCCAAGCAGGGTTTTTCCGCTCTTACGTTGATGCTGGGGCTCATTGCGGAATCAGTTTGAAATGTTTGTGTAAAGATCACAAATTTGCGTGCGCTAGCGTGAAACGTATTGGGGCTGCATGCAAGACGAGTCGTGAACGGGCTACTGCTTTGAGCACTTCCTCTCAGGGCTGTAAGAGCGTTGGAGTTACGATGAACACCAATGGTTGTTGA
HvEC-120	HEVA_ 01_013_D07	1	129	31	0.508		98	9	9.2	N.D.	No hit		No hit		No hit	No hit	No hit		ATGAATAACATTTTAAAGTATCGGTTTGCAATGTTGCGAGAAATTATCATCTTGTTGTTATTTAGCTTTATCATCAAACGTACCATCCAGGCCGATGAAATACTATGTACCGTAAACATAGATATTCCGCAAGGCCCTAGCTATCCATCCGGAACAAAGAGATGCTTCGGCGCCAACGGCACCCCATTTGAGTATATTTGCCGCGGAGGCTGCGGTAAAATTCAGCTAAACAATTGTAAAAGACATGGAACTTCCACCGTCCAAAGTTCGGTGACTTGTGACACGCTTATACGCCAACAAGGCGGAGGTCACTGTATCGCTGGTGGGATAGAGTATTTCTGTACTTCCGTTCCCGAACTCTTTCGGGGCTACGGTTGTGGCTTAAACTGA
HvEC-121	HEVA_ 02_002_H07	1	102	22	0.496		80	1	1.3	N.D.	No hit		No hit		No hit	contig_137946_3567 (E-value = 10-17)Δ	No hit		ATGTCGATGGCGTCGACATCCCTTATTCTAATCCTCTCGCTTCCCTTTCCCCCCCAAATCACTCCGTTTTCCCTAAATTCAAGAAGGCTACCAAATCTGACCCTGCATCTGAACCCCGAAAAAAGAAACTCAAAAGGCGTCCTTCTAGTTCTACACTGCCTGAGCAATCTGAAGATCCTATCGAAGAAGAAATTGATCCTAATGAACTTCGTAGACGTGAATTATATGCTCGTATTGATCAAGCTGCTGGAAAAGATAAAAAAGGCAAGAAACGTAGAAGGAAAGGTGATGAAGATGATTTGGAGATGA
HvEC-122	HEVA_ 02_003_H07	1	126	20	0.865		106	10	9.4	N.D.	Contig17928 (Evalue = 10-59)Δ		contig01016 (Evalue = 10-95)Δ		contig01483 (Evalue = 0)*	No hit	No hit		ATGATTAAAAATTTATTTTTCCTCTTCTTTATTGGTTATCTAATGATGAGCACTTATTGCCAGCACCCTGGCAAAGCGACAATAGAATGTAAAGATAATGTGCGCCCATCGCAACATGGAGAAGCTCCACCTTCTTACGATTGCTTTTCTCGTGATAGCTTCAAATCTTGTGCTGGGGGTTGCGATACGTTTGTTGCCCGGGAATGTGTACTGAATGGCAAAACCCTATTGACCCAGAGCTGCACCGCTGTAGTTCGTGTCAACGACAGTCATTACCCCATACAATGTGGAGTTAAAAAAGACATCTGGAAGTGTAAATCAGGACCTTCGTTCGTTCACTGTTATGGCTGCACCAATTCTAAACACTATGCATTGAAATAG
HvEC-123	HEVA_ 02_032_G08	1	132	12	0.58		120	10	8.3	N.D.	No hit		contig02788 (Evalue = 0)*		contig02538 (Evalue = 10-90)*	No hit	No hit		ATGCTACCATTTTTATTTTTAGCCTCTGTAGTGGCATGGTATTTTGTAAGACACAATTTACGTGTTTTGCCAAGTTTTTCAAAGAATTTCGGTGCTACTACAGAATGTATTGGCTATGCTCCTGACTTGAATAGCAGCAGAACCAAAGCATACACATGTGGAGTAGGAGCAAATATTACAGCAAAGTGTGATGGAGGCTGCAATGTTTACACCGCTTATGACTGCTTACAAATTGGAGTTTCGCCACTTTCAAAAAATTACACTCGCAGTGTTGATTGCATTCGCTCTGTTTTTTGGACAAACGACACAAAATTTTGTGATACAGGAACAGAAAATTATACCTGTGCATCCGGAACCAATACTGCGATTTGTACCGACTGTGAACCGTTCAAGCCATGA
HvEC-124	HEVA_ 03_010_B04	1	98	16	0.697		82	3	3.7	N.D.	No hit		No hit		No hit	contig_135868_7803 (E-value = 10-64)Δ	No hit		ATGCTACTACACTTCCTTTTCAGCAGTACCTTATCATGGATGACGGCAGATCTTATGATGATTACTTGCTTTCTCATTGGGAATGGAACCGTGGAAAATACAATCGCGTCGAAAGTAGAAAACTGGATGAACTCGTCGAAGCTCTCATCAACGAAATTAACTCTATCGATCAATCTCACAAACTTAAACTGGCTTCTTACAATCAGGCAAAAACTCAACTTTCCCAACTGCAGCGAAAGCGCATTGGCAACTTGTCGGTCAGAAATCTTTCAGATATTGTTTCAAAAAAACACTTGA
φ Yellow highlight, HvECs not previously reported; blue highlight, HvECs partial sequence reported by Fernandez et al. (2012), Cristancho et al. (2014), and/or Talhinhas et al. (2014); no highlight, HvECs full-length sequence reported by Fernandez et al. (2012), Cristancho et al. (2014), and/or Talhinhas et al. (2014)
Δ, truncated sequence; *, complete sequence.
ψ N.D., not determined.
References
Cristancho MA, Botero-Rozo DO, Giraldo W, Tabima J, Riaño-Pachón DM, Escobar C, Rozo Y, Rivera LF, Durán A, Restrepo S et al. 2014. Annotation of a hybrid partial genome of the coffee rust (Hemileia vastatrix) contributes to the gene repertoire catalog of the Pucciniales. Frontiers in Plant Science 5: 594.
Fernandez D, Tisserant E, Talhinha P, Azinheira H, Vieira A, Petitot AS, Loureiro A, Poulain J. 2012. 454-pyrosequencing of Coffea arabica leaves infected by the rust fungus Hemileia vastatrix reveals in planta-expressed pathogen-secreted proteins and plant functions in a late compatible plant-rust interaction. Molecular Plant Pathology 13: 17–37.
Talhinhas P, Azinheira HG, Vieira B, Loureiro A, Tavares S, Batista D, Morin E, Petitot AS, Paulo OS, Poulain J et al. 2014. Overview of the functional virulent genome of the coffee leaf rust pathogen Hemileia vastatrix with an emphasis on early stages of infection. Frontiers in Plant Science 5: 1–17.

## Sheet: Table S3
Table S3 Predicted proteins from the Hemileia vastatrix secretome showing significant similarity to haustorially-expressed proteins from other rust fungi
Contig	Number of reads	Access number	Description	Species	E-value	Reference	Nucleotide sequence of predicted ORF in CAHV contig
CAHV_rep_c13089	75	CAI96535.1	RTP1	U. viciae-fabae	4,0E-10	Kemen et al. (2005)	ATGTACAGATATTATGGATTTTTTTTGAAGTTCATCACTTTGTGCTTCATATTCCAGGCGATAGCTCAGGAAGAGGACTTGGGAATCATTCCAGACGATACCAAGTTTGGAGAAATACTAAAAAACGCCAAACTTCATACGTCCAGCAATCTTGGAAACTCCAAAGTTGTTGTGAATGTATACGAATCCCAACAGCGCCTTGTAAAACGAGACAGCAAGCAGAATTTACCGATGTTGGACTTAACTCCATCAAAATGTAATTCTAAAGGGTGTTTCAAATACGACGCAACAACCCCTAAATTTTGGACTGATTGTGAAGTTATTGAACAAGCCCAATTCGTGTCTAATGGAAGTGCTGTGATCGATCCAGGTTTTATTGTAACTGTCTCTTATGGGAGA…
CAHV_c1569	13	CAI96535.1	RTP1	U. viciae-fabae	7,0E-36	Kemen et al. (2005)	ATGAAATTTACAATTGCTACTATCATTCTGTCCTTAGTCACATTAGCTATTCACAATGTTGATGCTCGTGCCAATAATGTAAAAGGGTTCGCCCCTCAAGCCATCAATAAGAATGATATTGTTCAAAGCGGCTACACGCCTTCTGGCTTGCCGTACGCAGTCGTTAAAGCAGGAAATCAATTCTCCAAAAGAGACGAAGAAAGCGAGAAATGTGATAAAGACGAAAAAAGCGAGAAATGCAAAAAAGTGAAGAGGTCCGACCTTGATCTCACTCCCGCTGATCCAACCTCGACAGTCTGCTGGCCAGGTACATTTCAATCTCCTCAGATGGAGGATTGCCAAGTAATCATCGAAGCGCAGTTGTTTAACAGCTTCGGTAGCTTGAAATGTAATCCTGGA…
CAHV_c5217*	11	CAI96535.1	RTP1	U. viciae-fabae	8,0E-36	Kemen et al. (2005)	ATGGAAGCGGTTGGTCAAAGGAACACCATTCTCTCTAAGCAAGATGTGTACAACCCACTAGTGCCTATTGATATAACGCCTGCCAACTGCAACACCCAATGTTATCCAGGTGGATTTGAAATTCCTCCAAAGGCTGACTGTGATCACATTATCAAAGGGCTATTAGCCAATTCTACGGGAAGTCTCCACTCAGACCCTGAAACTTGGGTTTACTTGACGTATAACAAATGCGCTGTTGTTTTTCAAAATCCTAATGAAGATTCTCACGCATTAGAGTACAATTGGGCTATGCTAGGGGCTACAGTAGAAAAGTTACAGGACCAGTGTCTCGATTCATCGACTGGGAAACTCAATATTGGGGGTGCTTGCTTATTCGATTCTTACGAGGACAAACCTCTT…
CAHV_c4132	8	ABB96268.1	HESP-178	M. lini	5,0E-06	Cantanzariti et al. (2006)	ATGCTTCGATTTTATTTATTTATTTATTTATCTTTTCATATTATTTTGTCCGCTGCTGATCCTCAAACTAACAAAACCCACAACTCTCCCTTGACTAATTCAACTGTAAACGAAACTAGCCAGGCTTCAAATACCTCTGGCGACTTTCTTTCATCCTGTGCCATTGACTGCTCTACCTCAGAGCTTGCAAAAACCAAGTGTTCTGGTCTTACGGACTTTAATTGTTTATGTAAAAATGCGGGCTATCAAGAGGGTGTTTCTGGGTGTCTAAATGAAAACTGTAAACCAGATGAAGGAACATCAGCTGCAAACTATGGCCTAATAACTTGCCAGAAAGTTGATGGGGCTATTCCATTTTCTTCAAACGGAACTTCAACCTTTGAAAATAGATCATCTATA…
CAHV_c9030	19	ABB96268.2	HESP-178	M. lini	2,0E-06	Cantanzariti et al. (2006)	ATGTTATTTTTTGGATTTTTGTTCCACTTCTCTCTTGTTTCTTTCTTGATTGCTGCTGATCCTTCAACTAACGTTTCCACTACCGCCGATTCAACCAGTGCTCCTGGGCTTCCAGCAGCCTGTGCTATCCAATGTTCCTCCACGCAGCTTTCAAAATCTCCTTGTATTAGTCTTACCAACTTTACTTGCATATGTACGGATGAAACCTTCCAGAAAGGTGTTGCCCATTGTCTCGCCCAAAGCTGCAACTCAAGCGAAGGGGAAGCAGCTATTAAATTTGGCGTTTCATCTTGTAGTGCTGTTCCTGGGTCCATTGCAGGCATGACTGCAAACATGACTAATACTTCTTCTACATCGCACAATATGACCGCCGGTACCAATGTGACCGGTGCTCACAAT…
CAHV_rep_c19138	54	ABB96272.1	HESP-379	M. lini	7,0E-36	Cantanzariti et al. (2006)	ATGCTTCGCTTGGCCTTCATCTTTTTGGCAATCGCCTCTTCATCCCTTGCTATTAACATTATTGCCCCGTCATCCTCTCAATATTGGGTGCAATCTAGTACCAACACTATTGCTTGGTCTAGTTCTTCAAACGACCCCAAGGAGGTTACCCTTCAAGTCATTAATGATAAAACTTCTAAGCTATCTGGTCCATTTTCAATTGCTGAATATGTAAAGACCTCAACCAACTACTACACAGTTACGAATGTCACTTTGAGTGTCAATGATGGTTATCGGGTTCAAATGGTTAATTCTCTTAACAACTCCCAAGTCTACACGACCTCTGAACCTTTTGAGGTCAAACCAGCAAACTCCACACCCGCTCCTCCCGTATCTAACCCTGCAACTTCACACTCAAAC…	§
* No secretion signal predicted by SignalP v. 4.0.
References
Catanzariti AM, Dodds PN, Lawrence GJ, Ayliffe MA, Ellis JG. 2006. Haustorially-expressed secreted proteins from flax rust are highly enriched for avirulence elicitors. Plant Cell 18: 243–256.
Kemen E, Kemen AC, Rafiqi M, Hempel U, Mendgen K, Hanh M, Voegele R. 2005. Identification of a protein from rust fungi transferred from haustoria into infected plant cells. Molecular Plant-Microbe Interactions 18: 1130–1139.

## Sheet: Table S4
Table S4 Selected HvECs with full-length ORFs identified in CAHV librariesφ
Gene	Contig/singlet	Library	No. of reads	Coverage	Protein size (aa)	SignalP 4.0			Mature peptide			YSTΨ	Pfam domainΨ	BLASTN - ESTs interaction	BLASTN - ESTs spores	BLASTN - ESTs appressoria	BLASTX - Proteins	BLASTP - Non-redundant NBCI databases		HvEC ORF sequence
						Cleavage site	D-score		N° aa	Nº Cys	% Cys			Fernandez et al. (2012)	Talhinhas et al. (2014)	Talhinhas et al. (2014)	Cristancho et al. (2014)	Accesion	Description
HvEC-002	Contig721	Sanger	16	-	97	21	0.927		77	0	0	Secreted	N.F.	contig20598 (Evalue = 10-109)Δ	contig03901 (Evalue = 10-154)Δ	contig00885 (Evalue = 10-155)*	No hit	No hit		ATGAAGTTGACCCTATTTTTCATTGCGATTTTTGCATGTTTTTGCACTTTGGTGTCTTCCATCCCTGCTCCTGACACGGAAAACCACGTAAAGCCTGAAGGCGCCGATAAAAAATGGGGTTTTCCCCCCTGGGTTTACCCTCTGTACAACACTTACCCCCTTTCCTATGACTCTCTCTATCTCCGTCGATACTGGCCTAATTGGTGGAATTATATTCCAGCCGGATATGGAGGTGGAGTGCTTTTGGATGCCAAGCAGCAAAATGCTAAAGCAAAAAGCCAAAAGCCAGAGTAA
HvEC-004A	CAHV_rep_c12639	Sanger + 454	122	45.17	193	21	0.909		173	2	1.156	Secreted	N.F.	contig19461 (Evalue = 0)Δ	contig01645 (Evalue = 0)*	contig00432 (Evalue = 10-66)Δ	contig_170564_1165 (Evalue = 10-20)Δ	No hit		ATGCAGTTCTCACTTTGCTCATTGCTGGCTCTGTTTGCTTTCTTTTTCAGCGCCTCAGCTTTGCCTAAAACAGAGGTTCTGTCCACCGTCTCTTCTCTTGACACTCGATCACTTGATACCGTCATCCAAAGCAACCATCTTTCGAAAAGAGATGAAGGATATACTCTTTATGGCGTGTGCATTTCATACGTTGCAGAAGGACTTCGCTTGCCTCTCTCGGATAAGTTTGTAAAGTACATCGCAGAAGAGATATCGGATGCTATATCATCCGCTTGGAATTACCCATCCAATACTATCTTGCTAAGAAAAAATATCGCCCGATTCGGCTCCAGTAACCTGGGCGACGCCCTCGATAAAGCTATAAAAGATATCTGTAATCAATATCCAGAGAATGATTAT…
HvEC-004B	CAHV_rep_c13186	Sanger + 454	79	34.38	192	21	0.917		172	1	0.581	Secreted	N.F.	contig18299 (Evalue = 10-117)Δ	contig01643 (Evalue = 0)*	contig00435 (Evalue = 10-110)Δ	contig_170564_1165 (Evalue = 10-120)Δ	No hit		ATGCAGTTCTCACTTTGCTCATTGCTGGCTCTGTTTGCTTTCTTTTTCGGCGCCTCAGCTTTGCCTAAAACAGAGGTTCTGTCCACCGTCTCTTCTCTTGACACTCGATCACTTGATACCGTCATCCAAAGCAACCGTCTTTCGAAGAGAGATATTGTGGTTTACACTCTCGTTGATTTTTGCATTGATACAGCTGCAGAGATTCTTGTACCACTGTATCGCAAGAACATCGTCTCAGATGCGGGTTATCTGATAGCTGTGTCTATTGCAACAGCATGGAATGTTGATAGTGGCATCACCTTGACTGCAGCATTGGTCGGCGGTTACGTCAGTGTCAGCTTCGCCATCATCATCGAAAGTACTGTAAACGCCCTCGTGGAAATGCTAGCAACTGATAGT…
HvEC-005	Contig1001	Sanger	3	-	120	20	0.551		101	9	8.911	Secreted	N.F.	No hit	No hit	No hit	No hit	No hit		ATGAAAGAAATCAGTGTATTTTTCTATATTCTCAGCTTGGGTAGTAGCATCCTCGCCCAATCTTCTCGATTCAATTTATCTTGCACTGGAAGCGTGCGCCCGGATACGCACAATGAACCACCCCCCTCACACGACCGCTGGAGTGAAGAGTATTTCTATGCCTGCGCCGGTGGTTGCGACACCATTACTTCCAGAGATTGTAAACTTGGTGAAAAAACCCGTTCAAGCCAAGTTTGTGATACGCTAGTTCGTGAATATAAAAATACAACCATAGTATGTGGAGTCGGGAATGAACAATGGCTTTGTCAATCAGGGCCTACCTCCGTCCAATGCTATGACTGCAGAGACGCCATCAAACATTAA
HvEC-006	CAHV_rep_c13482	Sanger + 454	34	17.98	131	21	0.857		111	0	0	Secreted	N.F.	contig00104 (Evalue = 10-81)Δ	No hit	No hit	contig_42788_16717 (Evalue = 10-80)Δ	No hit		ATGAAAAACTTCTTTTGCACCATTTTTGCAACCGTTATGATCGTCCAAATTTCTCTAGCCGTACCAACTTCTGCCCTGGTGTCTAAACCTTTAATTCATATTTTTAACGGTAGTAAAGGTGTTTGGGCTTCATTAACTTCCTTTATTTATATTCCAAAGAAAGAATTATTTGTCGGGTCACACAATCTTCACCTTAACTCGACCAGCGCTGTAAAGGAATTTGCAGATAGTGAGAGAATCATGCTTGGAAGAAATGGGGCCAGTGGGGCGAACGCCCTTGAGAAGAATGAAGCCAGAGGCAACATGTCTACGAACTTGAATTTAGAAAAAATTCCTCCCAAAGCGCTTTCTGATGCTCCAAAAAAGCGCGCATCCTCTTCCATTGGCGTAGCTTGA
HvEC-007	Contig799	Sanger	2	-	106	24	0.606		83	2	2.41	Secreted	N.F.	No hit	No hit	No hit	contig_72219_18392 (Evalue = 10-62)Δ	No hit		ATGCGCTTTTTCTATCTCAGCCACACTTGCGTTCTGGGAGCCGCGCTCATGTCTTTTGGTTCTCATGCTACCCCTCAGGATTGCATCAAGCCAGGTCCAGATTGTTTTGCGCAAATGGCTAAACGCGATGTAGTTGATCTTCAACATATGCATGCTCATATTCCTCGAGACTTACCCAACCCTAATACCCCTGACGTTGCGCGGGTGGAGCACGATCTAGGTAAAAACGGGAACACATTCGGGCATCACCTACAAGCTAGACAAAATGTTCAAGATAAGGATATATACGACGATGAAGCGAACGCTGCAGGCGATGACTAG
HvEC-008	Contig641	Sanger	5	-	114	18	0.86		97	6	6.186	Secreted	N.F.	contig21806 (Evalue = 10-167)Δ	contig03227 (Evalue = 0)*	contig02521 (Evalue = 10-178)*	No hit	No hit		ATGAAGTTTTTCCTCCCAATTTTCGTATTTTTTTTTGCATTGGCTACTGCTATAGAATATGACTACAAGCCGCACACTGAGAAAAACTGTAGTCCATTAGCAGGCCAGGTAGAAACCCAGGAGTTTTTGCATAATGTTACCGGTACCTGTGTGTCAATCAAGAAGTCGGAATATTCAAGTTTGAGTGTAAAAAAGCCAACCACTAATCTTGCTATCTATCTATACTGTGACCCTCACTGCTCAAACAAATCACACACTTTTATGATTGACAAGGCTCCAACAAAGTGTATTGGCCTAACGGATTATTGTCCAACCCAATCATTTGAAGTGGTTAACGCCAACTAA
HvEC-009	Contig971	Sanger	6	-	175	20	0.815		156	2	1.282	Secreted	N.F.	contig00063 (Evalue = 10-73)Δ	contig01907 (Evalue = 0)Δ	contig03858 (Evalue = 10-153)Δ	contig_24988_15175 (Evalue = 10-43)Δ	No hit		ATGAACTTCATCGTACTTTGTGCCTTAATCTTTAATACTGCAGTATTTACCCAGGCTGCTCCAGGAGCATTTGATCCATCATCCTTGCAAAGAAGAGGCATACTTACTTTTGGCGACGGAAATAAAGTTTCCATGGCCAGTACAATTAGCCGTCGAAGTGATGATGGCGAGAATCCAGATCCTATGAGTCAAAAGCTCGGCCGTCGATTTGGTAACGAGGGGAGTTATACTACAAGTACTGACCCAGAGAGTGGAAAGCTTGGCCGTCGAAGTGATGATACCGAGAATTCAGATCCTATGAGTCAAAAGCTCGGCCGTCGATTTGGTAACGAGGGGAGTTATACTACAAGTACTGACCCAGAGAGTGGAAAGCTTGGCCGTCGAAGTGATGATACCGAG…
HvEC-016	CAHV_rep_c12874	Sanger + 454	101	47.65	225	25	0.798		201	7	3.483	Secreted	N.F.	contig21571 (Evalue = 0)*	contig04902 (Evalue = 0)Δ	contig02192 (Evalue = 0)*	No hit	No hit		ATGTTGGCCTCTACATTCTTCTTCATTTTCTTTGCTCTATGTAGTTGGAACTCCATTAATTTTGTAGCGGCCCAAGACGCAACGGTGATCGCTCAAGAATACATTCAGGTCACTAATAGCATTCAGACTCAGATCTCGACATGCAAGCAACTCGTCGCCAGTAGCAGTGGGCGGCCACAAGTCATCACCCAATTTTACCAGGTCATTCAATCGTTCCAAATAAAAATAAGGAGTAAATGTAAAGGTTGTGGTAGTGGAATCACTGCAGCGTGCCACCAGAACCGAGTTGATGTTCGAATAAAGGAAGTTATTGATACATTCCAATCCCTCGTTATAACTATGTATGACACCCCAGGACTTCTTCAAGCTTGTATCAGTTACGTCACAGTTGAGAAAATA…
HvEC-020	CAHV_c39345	Sanger + 454	2	1.12	226	25	0.717		202	2	0.99	Secreted	N.F.	contig04087 (Evalue = 0)*	No hit	No hit	contig_133073_5439 (Evalue = 10-57)Δ	No hit		ATGTACACCAAAAGTCTCTTGGCTCTCAGTGCAGCCGCCTTTACATTGTTGGGGTCAGTTCCAGCAGCCGCTGCACCGGCCGAGGAAACTGGCGCCCAGTATGGAGGCGACATCTCTGGAGGCTCTCAAATTGGCGGAGGGCACTATGGTGGCGGTGGAGGTTACGGCGGGGGAGTCAACGGAGGTATCGGAGGCAGCGTCAGCGGTGGAGTTACCTTCACCAGTGCTCTTTCCCCATTAAGAACGAACATTGAGCAAGTGGAAAGCAGAGTTACAAGCGTGAGATCCTATGATCGCAGCTCTTCAGTGACTATCATAAAATCTCTCCACTCTTTCTACGAATACTCTCAGAGAGTTGCTATATACCTGAGATCCAATTACCGTAGTAGTAGGTCCATT…
HvEC-021	CAHV_c12335	Sanger + 454	6	1.98	194	21	0.776		174	12	6.897	Secreted	N.F.	contig07172 (Evalue = 0)*	No hit	No hit	No hit	No hit		ATGAAAATCAATATGTGGTGTATGAATCTTTTCCTTGTTGCTTTTGTCGGGGTGCGATCATCACCTCAAAACTTCGTAAAAAGGAGCCCCGAAAACGTTGCGTGCTCTACATTTTGGTCTCACGGGCAGATAACTGATGGAACCAATAGTGGAAGTGGTGCTTTTTGCTCTGCAGGAGTAGATGCCAGCCTCTATTACTGCGACCTCAAACAATGTGAAGGCTCTATTTCTTGTAAAGGTTGTCTTAGTGGCGGGAGTCAAGCCAATACAACAGTCCAGGACATGGAATGCGTGGAATCATATATTCAACAAACTGCTGGTCTTGCAAGCTGTATTGACGACAACCATATTGTTGGAATTTGCCAACCAAAAGAATGTGTTAACGCTAAAATGTGTCGC…
HvEC-048	CAHV_c2499	454	7	5.07	133	21	0.534		113	3	2.655	N.D.	N.F.	contig19256 (Evalue = 0)Δ	contig04987 (Evalue = 0)Δ	contig03488 (Evalue = 0)*	contig_100854_8907 (Evalue = 10-83)Δ	No hit		ATGTTTCTCTTCGAAAAGTTTCTTGACTATTTTTTTTGCCTCCTCCCGCTGAGTTGGTTGCTTGAATGTCTCATACGTCACAACACCTTTCAATCCTTCCATTTCAAGAGCATACCGAGTGGGCATGAGATGGTTGTAATTGATAGCCCGGATAAAAGGCTTTACTTTGGTACGTTTTGCGACCCTCTTAGCACCCATACTTCGAGTTACCTTCCGAGGATAGCGCTCGATTCCAGCGACTATAGCATGAGGATAAGGCCTTTCTTTTGTTCCCTCGTCGGATTGTCTTATGACGACCACTTTCTTTCCAGCGTGGCGACCGGACAAGACGACGGCGACCTTACCTGGTTTGTAGATTTTGACCATGATGATTTCGAATGGGAAAAGAGATGGCGAAAT…
HvEC-049	Contig84	Sanger	4	-	151	27	0.866		125	10	8	N.D.	N.F.	contig15099 (Evalue = 10-176)Δ	No hit	No hit	contig_15688_12577 (Evalue = 10-108)*	No hit		ATGAATAATCATTACAAGAACAAGATCTGGATTTTATGTCTAAGTCTATTGATGATGATCATAGGACTTAGCAAAAGTTGTATCGAATTAAAAATTTATCAAACCGATGGTCTTCCTGATACCATACACGCTAGACTACAGGACAATGGAGTAGAAGTTTGCAACGGTGGAGGTAACAAATTCTTAGCTTCAGATCGAACAAAATGGAATGTCAAATGCAACGCCGGTCATTCTCTGAAAATTTATGATAATGCAAAGAAAGCTGACTACAGTGCTCCTAATGGGTTTAAAATTACTCTAAAAGGAGCTGCCAAGACTCATATTTATTGTTGTGGTAATGGTCCACTTGGAAGTTGTTGGCGTTGCGCTAATAGAGAATCTTGTCTTTCTGATAAAGCT…
HvEC-050	CAHV_rep_c13133	454	123	36.77	276	21	0.766		256	6	2.344	N.D.	N.F.	contig21820 (Evalue = 0)*	contig03900 (Evalue = 10-158)Δ	contig01726 (Evalue = 0)*	contig_89917_3257 (Evalue = 10-20)Δ	No hit		ATGATGTACTTGAAATCTTCCTTCCTTGCAATTGTAGCATTGGCTTGCGCTGTCGCTGCCAACAGCCCTTATGCCGGCCAAAGTGTTAACGCGAACGACAAAACATATCAAAACTATGTCGTAGGCCAATTTCGCAACTACGCCACTACATGCGCACAGGCGAAGAATGAAGTCCAGCAGTGTTTGGGAAAGCCTCCCGCACAGCAACTTTCCACTTGCATGCAATGCCTCCAGAGAGTCTGTGACGGTGCGAAATATCTTAGATCCTCTTGTGGCAATCCTTTTGGTTTAACACCCAACGGGGCTGGAAATGGAGCTTATGGAGGGGGTGGTGGAGGATATGGTGGTGGTTACCTTGGTGGAGGTGGTTATGGTGGAAGTGCTTACGGAGGGGGCTAT…
HvEC-051	CAHV_c7469	454	115	16.4	295	21	0.9		275	6	2.182	N.D.	N.F.	contig21649 (Evalue = 0)Δ	No hit	contig01524 (Evalue = 0)Δ	contig_6804_18189 (Evalue = 10-40)Δ	No hit		ATGAAGTGTGCAATGCGCCAACTCCTAATTGTCGCTGTCTGGGTTGTTGCAGCCCAAGCCCAAAGTTTGCTCAATTCACCTGACTTCCAAGGTCTCAGCTCATGTATCCAGACTGCTCTTAATAGCAGTGGCACCTCCAATTGCGCTGGTACGGTTGATACCACTTGCTTTTGTACCAACTCCAAATTCCAAGAACAAACCGTTAAGTCGATGGGGTCTTGCATTAAAGAAGACTTACAAAAATTGGGGCCAGTGCTAGCAAAGACCTGCCCTGAGCAAGCCAAAGCCGCACAACAAGCTGCACAAGCGGCTTCCCAAAACCAGACTACCCAGGCGACTGCGCCATCGCCAACTACTTCCACAGAGTCGCCGTCACAATCCATCACAGGGACTGACACC…
HvEC-052	CAHV_c3914	454	111	32.74	219	19	0.875		201	6	2.985	N.D.	N.F.	contig22188 (Evalue = 0)*	contig01274 (Evalue = 0)Δ	contig01912 (Evalue = 0)*	contig_48236_6662 (Evalue = 10-35)Δ	AGT80093 (Evalue = 10-42)	Hemileia vastatrix putative secreted protein	ATGTTCTCTAAAAGCTTCATAGTATTGTGCTTTACATTAGCTGGTGCTCTAGCCCACACCGTTGGAGGTGCTGGGAAAGCATCATCCCTTTCAGCTCGTTCTATTGATAATCCATCCACCATCTCTCCCCGTCATCTAAGCGACCGCTTACACTTCTCGGCTCTATTTGATCCTTACGGAGAGGCAGTTGGATCATGTGCTAATGAGGTCATTGTTATCAAGAAGCGTAGCCACCGATCAATCCTGCTTGCTAGGCGCCAACTTCAATCCATCACTTACAAACTTAAGGAGCTTCACGAAAGAATTAGTGGTGATTGTGGATGTGACACTGAATCTATCAGCGCCTCCCGCCTTGTTTCTGTTTGGCACAAAATCCTGGTAAAATATCAAGTAATAATT…
HvEC-053	CAHV_rep_c12948	454	97	54.49	132	20	0.833		113	0	0	N.D.	N.F.	contig00179 (Evalue = 10-120)Δ	contig04827 (Evalue = 0)Δ	contig02264 (Evalue = 0)*	contig_161880_1100 (Evalue = 10-40)Δ	No hit		ATGCGTTCCATCATCTACACCCTGTCTGTTTTGTTTTTCGTTGCGTTTGTCAATGCAGTAGATAAGAGTTTTGGCAAGGTAAAGTTTGTAGGCACAGCGGACAGCAAAGATGGCGCCAATACTGTAAGAATTTCCCTCACAGACACACCCATCGCCTCCCCATTGATTGCCGCTCACACCTTCACAGATTCTTCTCAATCTGGAGCGGTTGCAATCGGCAAGCCTGGTAGCCCTCATGTTGTCTTTGCCTCTTTCACAACCAACACCACTCATTTCTTGATTAGCGTGGCTGCCACTGGCCCATACGGAAACCAATCATTGGCGCTCGCTAGCGTGAAAGGTGAACAAAATGCGACCGTCTTGGTTAACAACAAGGCCTTCACCATCAAACCAAAATGA
HvEC-054	CAHV_rep_c13199	454	80	30.95	157	23	0.877		135	0	0	N.D.	N.F.	contig10792 (Evalue = 0)*	contig03260 (Evalue = 0)Δ	contig01934 (Evalue = 0)*	contig_40845_16589 (Evalue = 10-23)Δ	No hit		ATGGTATCCTACAGACCAGTATTATACTTATTGCTAGCCGTAGCTATGATTTCTGTATCATCGGCGCAAGAGCAATCTGGTACTAGTAATACCAGCACATCCAAAGCTCCTACAGCCCCAGGTGCATCAGTAACCAGCTCCCTCGGCAACACCACTGCCAATACCACAGCTGGTTCCACCCTTAACACTACCGAATCAGTTTCTCCTACATCTGGTTCCAACATGACAAACATCACTGGTACGGCTGGTGGGGCTAGTCTTGGAGACGCCAGTCATTCTGCCTCAGGAGGTAATAAAACATCCAACACCAGCACCTCAAGTACCCGCCCCACTACCTCAACCAGTAGCACCACCTCTCCAGCCTCAAACACCTCTACCACTACCGATTCAAAACAACCA…
HvEC-055	CAHV_rep_c13325	454	74	32.48	115	21	0.644		95	6	6.316	N.D.	N.F.	contig18142 (Evalue = 0)*	No hit	contig02349 (Evalue = 0)*	contig_174069_7825 (Evalue = 10-50)Δ	No hit		ATGAAGTTTTTGCCTGTGTTCTCAGTACTATTGGTCTCGCTTGGCCGTTACTCCAATAGCGCAATCGTTCAATTGTTCACCGACACCAATTGTCAAACAGGTTACAATTATTTCAATTATACAGAAAAAGCGAATACTCGGTTTGGATGCAAAAGCGAGCCTTTTGGTGCTGCACATTCTCTAAAAATGTTTCCTACTCCAGGAAATTACATCGAATGCCAGGTTGACCTATTCAGTGATAATCGTTGTGGTAGCCGAATTAACCCCTCTATCGTTCCAAACCCACGTAATCCTTGCCAAAACGACATCTCAACTGGAGTCTGGTCTTTCAAAGTCATATGCCCTTGA
HvEC-056	CAHV_rep_c19116	454	71	17.87	284	17	0.509		268	9	3.358	N.D.	PF05730	contig22151 (Evalue = 0)Δ	No hit	No hit	contig_133764_11612 (Evalue = 10-10)Δ	No hit		ATGCTCTTTTCTGCTGTTGCTCTTTCCGCCATTATTCCCAGCTTGCCTCATTTATCACCTTGTGTCATTCAATGCCTCACGGATCACCTAGCTAATTCCTATTGCTCAGATCTTCCAGATTTGGATTGTATATGTTCAAGTTTGGAGTTTCAACTGGTTACAGGGTATTGCATGAGAAAAAAATGCAATCAAACTGAAGTACCAGACGGAGTGGTTCTTAACTTACAATCTTGTAGTTTCAAGACGGTATCCCCTCAGTCAAATGTGGCTTCTAATGAAGCGGAGGTCTTAGACCACACAACTGCGAAGCCTACCACAAATACCACACCCTACTCAATCGCCACACCCAACACAGATGCCACAACCAACATAAATACCATTCCCAGTACAAATACCACA…
HvEC-057	CAHV_rep_c13238	454	70	24.92	126	22	0.894		105	10	9.524	N.D.	N.F.	contig22131 (Evalue = 0)*	No hit	contig02702 (Evalue = 0)*	No hit	No hit		ATGTCTTTACTAAGATTCTTTCTTTTCGTGAGCTTAGCATGTTTATGGTACAATGCGAAAGCATATGATTTGGGCTGCGATTCCTTTAGGAAGGACAGCCAAACACAACAGTACAATTGTTCAAATGGAGGTAAAACAGTCCAATGTGGATCCTGTCAATATCCCTCGGCAAACCATTGCGTTTACCCCGGCAATACCAAACATAATATCAATAGCCTTAAGTGTGAATGGGGTTACTCCACAGCAAGTGCAAACAGAGGCACGCCGGAGGCATTATGTCGCACAAGTAATGATAAAGTAGCTTACTGTACCGCCCCAACCAGTCCAATTGTCATTCAATGTACTCGCTGCGACAACAATTTGCCCCCTCCCGCCAAATAG
HvEC-058	CAHV_rep_c13531	454	64	28.07	115	17	0.747		99	6	6.061	N.D.	N.F.	contig07361 (Evalue = 10-132)Δ	contig02102 (Evalue = 0)*	contig00650 (Evalue = 10-172)Δ	contig_214244_14403 (Evalue = 10-44)Δ	No hit		ATGAACATTTTATACGTTTTTGGTTTATTAATTAGCTTAGTGGCCTGTGACCTCCAATTTGGGGCACTGGAAATCTACTCTTCTAAAGATTGTTCAGACCAAGGTCAAGGCAGACAATTTCCACTCAACAAACCTGGTAGGAGTCAATGCGAGAGGGTGCAGCATAGCGCTGGTCATGCTGTACGAATGATAGTTGATCGAAAAAACTTCGGCGTTTGTACTGGTTTTGTTTACAATGATAATGCGTGTATATATTCTCCCGTCCAGGTCATTGCAGATGACACCGGCCGGTGCCAAAACACAACTTTTCCCAAGGACATCTGGTCTTATAATGTTAGATGTCTCTGA
HvEC-059	CAHV_rep_c13764	454	59	29.22	125	23	0.887		103	9	8.738	N.D.	N.F.	contig19976 (Evalue = 0)*	No hit	contig02358 (Evalue = 0)*	No hit	No hit		ATGAAGTTCTCCTGCAATGTTTTTCAAGCCTTGATTTTATTCATCTCTCTCAATTTGTGTTATTGTCAAAATTGCAACGGAATTTATTGTACCGATGCCAAAGATGTCTTCCTTTGTGATAGGCCTAAAGGCACTGCAATTCTTTCACTGGTGTGCATCAATATATATAATAAAACAGCCTGCGACGGTGATACCTATCCAAACGACCCTACTTATATATATAAAGCCTGTTACAGCGATGCCTCTGATGGGACATGTATAGATAGTAGAGATAAGAAGGTGGCAAAGGGTTGTAAACCAGTTAAGCTATTCTCTAAACAAGTGAGCACTAACAGCTTTAAATTTCGTTCAATGGCTCTCTGTCCCCAGTCCTCTTAA
HvEC-060	CAHV_rep_c13688	454	55	16.25	125	21	0.931		105	8	7.619	N.D.	N.F.	contig19429 (Evalue = 10-122)Δ	contig03681 (Evalue = 0)*	contig00307 (Evalue = 10-168)Δ	No hit	No hit		ATGTTGGCCTTTAACTTCGTAGCCGTTGCTCTTTTGGCATTCTCTAGCGTTGCCCTAGCTTCCCCCGAGCCATGCCCTACATGCCCAGTCACACCACCCCCAGACTGTGGCGGTTCTTGCCCATCCCCGTGCAATCCTTGTGCACAACAGATCCAACCTGCTTGCAACACATGTGGTGGATTTGATAACGGCGGTGGTTCTCAATTCGGTAATTACGGTGGTGGTCCTCCTGGCAATAATCTCCCGTTCGGTGGTCCAGGGGGTTTAGGTGGTCTAGGTGGTCCAGGTGGATTGCCTGGTGGCGGTGGTCTTGGCGGTGGTCTTGGCGGTGGTCTTTTATCAGGCCTGCTCAAAAGATCAAAATCGGAGGCTAAATAG
HvEC-061	CAHV_rep_c13955	454	55	14.43	340	24	0.745		317	8	2.524	N.D.	N.F.	contig03158 (Evalue = 10-156)Δ	No hit	contig03434 (Evalue = 10-177)Δ	contig_22863_14734 (Evalue = 10-123)Δ	No hit		ATGATGAAGAAGAATTTTTTAGTGAAGTTCATTTTATTTTGCTCTGCACTTCTACTGAGTGTAGGTGCAACCCTACATGAAGGAGAAGATAAAACCTTAGAAGATGAGAGTACTACCCCTACTGCACTCGAACTTAATTCTTTAGGAGGGAGAAGGCATTTGGTCATACCTCATGCGAAGGTGACTGCTGGAGCTAAGCCTAAGCCTATTCTCTCCATACCAAAACCAAGATTGATAGACTTTCCAGTGGCAAATGCGGGAATCTTAAAAAAGATTTCTGCGTTGGAGAAACCTGATTCACGCCTGCTAAAGCTGACTGTGACAAATGAAAAAGTAGATGAGAAAAAGCTGACATTGGCAAATAGACGATTAACCGTCAATGTGCCCAGCGAAGATGTT…
HvEC-062	CAHV_c4378	454	44	12.77	326	24	0.932		303	8	2.64	N.D.	N.F.	contig20476 (Evalue = 0)Δ	No hit	contig03886 (Evalue = 10-135)Δ	contig_22862_9740 (Evalue = 10-140)Δ	No hit		ATGATGAAAAGGAATTTTTTATTGATGCTCATGTTATTTTTTTCTGCACTGCTATTGAGTGTAGGCGCAACTCCAAATGAAGGAGAAGATGAGAGTACTACCCCTACTGCACCCGAACTTGGTTCTACAGGAGAGGAAAAGGATTCGGGCACATCCCCCACGAGCGAGACTACTGATGCTAAGCCTAATCCAACCTTAGCAAACCCTACATTGATAAACGCGCCAGTGGAAAATGCGGAAACTGTAAAAAAGGTTGCCACGTTGGACAAACCTGATTCACGCCTGCAAGAGTTGACTGTGACAAATGAAAAAGTAGATGAGAAAAAGCTGACATTGGAAAATAAACGATTAACCGTCAATGTGCCCAGCGAAGATGTTTCTAATGCTGTTCTTCACAAT…
HvEC-063	CAHV_rep_c14650	454	38	16.72	121	24	0.744		98	6	6.122	N.D.	N.F.	contig19643 (Evalue = 0)*	contig02125 (Evalue = 0)*	contig02608 (Evalue = 0)*	No hit	No hit		ATGCTACAAATGAAATTCCTATCTGTCTTGTGTCTACTCTTGAGTTCATTTGTCAATTTCTCCCTTCTTGGTGATATATATGTGTACAACGAGCACGGTTGTGCTGGCCAACCCCAATATTTCCCATTTGATGACAGTAAAGGCGATAAACAAGCTTGTAATCAAGTAAACGGAAGCTTTCATCCAGGCGCAAAATTTACGGCCTCGCCGGAATATAGAATAGGTTGCTACGCTCACTTTTACCATGATGCTAGATGTGTCGTTCCTTGGGGCACTCCGATTCCGGCACAGCCAAGTGATTTAGGAATAGAAATAAAATGCCAACCCTTAACATCTGGAAGCTTTTCTCTCCGTGTTAGGTGTTGA
HvEC-064	CAHV_rep_c14458	454	36	25.91	124	19	0.896		106	10	9.434	N.D.	N.F.	contig21565 (Evalue = 0)*	No hit	No hit	No hit	No hit		ATGAATTTTTCGTATATTCTTCTTCTGCTTGCTCTTGTGATAGGGATCTCTTGTGCAAATAGTTCAGCACCTATCACTAATACGACTTGTTTGAGCTTTCAATACCGCACCTCTACCAATAACTACAAATGCGAACCGCCTCAAAATATGATCTGTGACAAATGTGATGCTCGAACTGCCAAAGAGTGCGATCTTATGGGACTAAATAGTAGACATGAGAAAAGTGTCCGATGCTCTTTCGCGTACGGGATTCAACCAGACGGAAAGATGGGTATGTGTAGCGATGGAAAAAATTTTTGGTACTGTCAGGTACCTGATGCGGACTCAAAGGGAAGTGTGTGCCACGGATGTGTTCCATCTAAAAGTAAGTATTGA
HvEC-065	CAHV_rep_c14935	454	31	22.27	115	22	0.594		94	6	6.383	N.D.	N.F.	No hit	No hit	contig03078 (Evalue = 10-175)Δ	No hit	No hit		ATGAAGATTTTATCATTTTCCCTTGTGTTATTGATTTCAAATCTTTTCGACGACATTCGCGGAGAATTCACCATCTATCTAAAAAACACATGCAAGGGCGATTCTCCTGGTATCTACCTTACAAGTGATGATGGTTGCGTGAGACTAAAGGCTTCTGGTCATTCTGTTGTCTATGAAAGCCCTCCAGGACCGTACAAAAATTGTGGATATGCCTTATATCATGATAATCAGTGTTCTTCTGATACACTGATGAGTACAATAATCTCAACACAAGCCCCCTATTGTCAAAACTTAGATACAGATGGTATATGGTCTTATAAATTTGTTTGTCCTTTAATTATTTTTTAG
HvEC-066	CAHV_rep_c14642	454	30	15.61	115	23	0.729		93	7	7.527	N.D.	N.F.	contig00470 (Evalue = 0)*	contig04136 (Evalue = 0)*	contig03409 (Evalue = 0)*	No hit	No hit		ATGCTACAAATAAAAATCTTATTTGTCTTGTCATTTGTCAGTCTCTCCCTTCAAGGTTCGATGTCTATCTACAACCAAGCGAATTGTCAAGGCCAAGGCACTCCGCTCAATTTTACCGATGATTATAATTTAAATAGCGTTTGCAAACAAGTGAACGGAAGCTTTTCACCATGTGCAAAGTTTTCAACAAATTCACCTTTCACTAGTAGTTGCATTGGTTATGTTTTTCATGATAGTAGCTGTACCGTTCTTTGGGGGCGTATTAGGCCAGATGATGCTAATACTACTACTGTAACATGCCAAGCTTTAAAACAAGGCGTATTTTCTATCCAAGTTCGTTGTGGGTAG
HvEC-067	CAHV_rep_c15881	454	26	7.34	333	24	0.882		310	8	2.581	N.D.	N.F.	contig12622 (Evalue = 10-136)Δ	No hit	contig03886 (Evalue = 0)Δ	contig_22861_4575 (Evalue = 10-122)Δ	No hit		ATGATGAAAAAGAATTTTTTATTGATGCTCATGTTATTTTGCTCTGCACTACTTCTGAGTGTAGTTGCAACTCCACAAGAAGGAGAAGAGCAAGATAAACCCGTTGAAAACAACGAAGCCACCTCTACTGCACCCGAACATGGTTCTACACAAGAGGAAAAGAATATGGACACGCACACTGCGAACGAATCTACTGATGCTAATCCTACTTTCTCCTTAGCAAACCCTACAAAGATAGACGCGCCAGTGGTAAATGCGGAAACTGAAAAAAAGATTGCCGCGTTGGACAAACCTGATTCACGCCTGCAAGAGCTGACTTTGACAAGTGAAAGAGTAGATGTGAAAACGCTGACATTGGCAAATGAGAAATTAACCGTCAATTTGCCCAACGAAGATGTT…
HvEC-068	CAHV_c4356	454	25	11.01	196	18	0.864		179	3	1.676	N.D.	N.F.	contig09165 (Evalue = 0)*	No hit	contig02393 (Evalue = 0)*	contig_117414_5734 (Evalue = 10-27)Δ	No hit		ATGCTTTACAACTTACTTGCAATTTTGCTGTTGTCTGTTTGGGTGCAGGCTTCATCAAGTCCCCGAAAAGATGATTCATCACTTCGAAATAAAATTAAATATGTTGATCGAATGAACTATGTTTATGCTGAGCTAGAGCAGGTCATCCGCAAAGAGAGCGACTGGCTTAGGCAACAGCACAAGAAAAAGGTACATGCAGAACATGTGCGTCCTCACCTTGATGCTATCAGGAAATCTTTCAACGAGGCCTCCGCCAAACATGGAAATTGCAACTGTCTGCATGCTGAAAAACATCATGTTAATGTGAGGCGTTTGACCAAGCTGACCACCGACATTCTTTTCGGCTTGCAAACAATGATCGCCTTACTTTCTCGAAACTCTAACAGAGATTTGCTCAAC…
HvEC-069	CAHV_rep_c15345	454	25	12.21	112	23	0.863		90	6	6.667	N.D.	N.F.	contig19203 (Evalue =10-180 )*	No hit	No hit	No hit	No hit		ATGCGATTCAGTTTGTTTTTCGGTTGCATCTTGTTGTGTTTCAGTTTCTTGGCTGGAAATAATGCTGACGATACTCCAGCAGCTCTATGTCGAGAGTCGATCTGGAAACAATGTCAGCAGCAGTCTACAATGTTCTCCAATGAGTCGATCGCCCTTCTCTGTGCAAATGAGGTTTTTGTCAATTGCTTGATTGACACATTTAAGAACGGGACTTGCGGCCAAAATGTAACCGAAGATGAAATTTCTGAAGAGTTTAAAGAACATTGTTCTTCTCATATTTCTCCCATTATACCGCCAGCTCTTCCAGCGAATATTCAAAAGAGGTCGCCTCAGGTATGA
HvEC-070	CAHV_c4915	454	24	6.36	375	28	0.793		348	10	2.874	N.D.	N.F.	contig19933 (Evalue = 10-173)Δ	No hit	No hit	contig_259860_15361 (Evalue = 10-88)Δ	No hit		ATGTTATCTTCCAAATCCCTTGTCAAACCCTCACTCAGTAGGGCTATTCTAGTGTTATTAGTTTTACTATCAGTTTTCGGTCTACAGATTAATGGACTCGAGGACGATGGCTATAAGCAAAAAAATACCTCGAGTAACGTTTCTGGGGGAGTAAATAAAGGTTTTGGTAATGATGGAGGTGTTGCTGGAGGCGATAATGATCCTACAGGACTTAACTCTTCCGCTGTAGCCAGTGGTACCGAAGGGAATCTTACCTCTCAAAAGGGAGCCGGTGGTGGTGTTGGTACTGGTGTTGGTACTGGTGTTGGTACTGGTGTTGGAAGTGGTGTTGGTGCTGGTGGTGGTGTTGGTGGTGGCAAAGGGCTTAAGTTAGCTAGTATTCCGCCTGGAGGCGCCGAC…
HvEC-071	CAHV_c11544	454	18	10.19	112	22	0.51		91	6	6.593	N.D.	N.F.	No hit	No hit	contig02417 (Evalue = 10-180)*	No hit	No hit		ATGATTTATTTGTCTTTGCTCCCCTTACTATTGAGTTCAATTGCCAATCCCTCCTTCCAGGGGCAATTGTTCTTCTACAATGTTTCCTCTTGTATAGGCGCGCCGAATACTGCAAACTATAACGAATCTCCCCAGGGCACTTCTCGGTGCTTCACCATCGAAGGCAGTGCTCCCCACGCTGTTGTCATGTTGCCTGATCGATTTCATCCCGGTAATTGCTTGTCTAGCTTTTTCCATAATAATAAATGTTCCGATCTATTAGGAGAAGTAAATGGGAGTACAGGCAGCTTCTGCCATCCCTTTAATGGCATTTGGTCTTACCGAATCCATTGTCTATAG
HvEC-072	CAHV_rep_c22536	454	16	6.35	262	33	0.695		230	10	4.348	N.D.	N.F.	No hit	No hit	No hit	contig_132495_2530 (Evalue = 10-132)Δ	No hit		ATGTTTGCCTCTCGACTATTTAAAAAGCCTTCACTTAATAGGGCTGTTTTATTTTCATTAGTTTTGTTGTCAGTTTTGAGTTCACAGATTATTGGACTCGAAAGCAATGGTCATTATATGAAAAGATCTCCGAAGACTACTGAAGCAGTAGGTGCTGGTGGTAATCCTGGTAAGACTCCTGGTGGAGGAGGCGTTGGAGGCTCTGGCGACACCCAACAATGCTCAATGGGATTTTCCGATGGCCAGAAAAAAGATGCTGGTAAATCGCAAGTTTTTAGACGTGGTCAAAAAGAGGTTACAGACCCGAACGCTCCTGGAAACGGTACAGGCACTGGTGATCCGCCTAAACATAAAGGCGGCCATGGCAAGACATCTTCTGGTTCGCAGTACACCTGTATC…
HvEC-074	CAHV_c9004	454	14	9.59	113	17	0.895		97	0	0	N.D.	N.F.	No hit	No hit	No hit	No hit	No hit		ATGCTTGTAAGCGTTATTTTACTCTGCCTCATAGGTTTTACTCTTGGGAATATCGAAGATCAAATTTATGTAGGTATAAAACAACCAGACGCGTCATTTGAATATATTCTCTTCAATGAACATACACATAATAAGCCTTCTAACCAAAAAATGATCTTACACTCTGAAGCTTCCGTTTGGTTGGGTGTGAATCAACTCTTTTTTTATGATGGGAAAAATTATCAACGACTAAATGATCAAAGTCCGGCTTTTACCGAACTTCAAACGAAAAGAAAAGATTTTAAATATCATAGTTTGAAAGAAGTCTCGGCAGAAACATCATCTTTTTTCAAAATGTATTAG
HvEC-075	CAHV_c9304	454	13	9.15	109	20	0.944		90	6	6.667	N.D.	N.F.	No hit	No hit	contig02937 (Evalue = 10-173)*	contig_25052_15184 (Evalue = 10-16)Δ	No hit		ATGTTGGCTTTCAACTTCATAGCTGCACTATTGGTATTTTTTGGTTTCACCCTAGCCTCCCCATGTGATAGCTTGCCTTGTCCTGAAAAATGCGATAGCTGTGCTCAACCCTCCCCACTAACCTGTAGCACATGCTCTAATCAACTTGAAAGCATACCAAGTGGCTTTCCAAACGGATTTGATGGATTTCACGGTGGCCCTTCAAATAGTTTCCGGCAAAACTCGGATGGTGCAGCCTTTGGTGCTGGTGCTGGAGCTACTCCTCCAGGTCTTTTAGATGGTTTTTTGGGTGGTGGTCTGTTCAAGAGATCAAAGGCTGAGTCGAAATAA
HvEC-077	CAHV_c2511	454	22	5.46	137	32	0.77		106	1	0.943	N.D.	N.F.	No hit	No hit	No hit	No hit	No hit		ATGCTCTCTCCAACCCCCCTCTCCCTCCTTTGCGCTCTCCTCCTCTGTTTACCTCTTGCCATAATCTTCACCATCACCACCCCCAGCTCCTCCACCCCATCTACCCGCTCCGCCACCTCCTGCCTTCAAACCTCCGCCCCCACCAGTACTACTGGAGCAAATAAAAGTGCTACAGTTAGGCCACTCTCGGCTTTACTTCCCGCTGTCAAAACCTTAAAGAAACCCCACAACAAAAATACTACTGCTGCTGCTACTGATACCGTGTCATCATCATCTTCTTCTTCTTCTTCACCATCACTATCTCAAGCTGCCACCGTCCGCGGAGGAGCTGCCCCTAATGAAACGGATGAAGATGATAACTCGCAGCTGTTACGAGTCAACCCAAACCCAAAACCGCCC…
HvEC-078	CAHV_rep_c15902	454	11	8.72	134	28	0.583		107	10	9.346	N.D.	N.F.	contig06133 (Evalue = 10-72)Δ	No hit	contig03946 (Evalue = 10-141)Δ	No hit	No hit		ATGTGCAGTTATCGTGTCATGCTTTCAATCTGTCTCTATTTTGGTAGTCAACTCCTTTTGAATCTTTCTTATTCTCAAGCATTTGTTCTCATCCCAATTCAATGTAGCTTAGGGTTTCAAGCTACATCTAAGGATTTTACTAATGGAAGCTGCACAGATAATAATAGTACTCAATACGCTTGTAGCAACTGTTTCCCAGAACCACCTCGTGGATCTCATTGTCAGGAAAACTCCACTCCAGTCCAGAACGATGCACCCTTTTTTCCAAGTCGAGAGTGCCAAAGTTATAAAAAAATTTCTGAAGATGGATGGAGTTGCGCCAATGTTGGCCAACAACAGGAAGCTTTGTGTAAAGAGATGAAATCTATTAAATTCTGCCCTATTCTAGATTGCTATCAA…
HvEC-079	CAHV_rep_c19900	454	9	5.56	80	18	0.861		63	4	6.349	N.D.	N.F.	No hit	No hit	No hit	No hit	No hit		ATGACCGTCCGCAGAGATTCTTCAGCTTGTTTCAGCTTGTCAGTCTTGGCAGCAACCTTGTTAATAGTTGAAGAATCAAGAGCACCTGCAGAGACCTTCGTTGAGCAGTGCCTTGATGATGATGATGAACCACAAGTGGAGTCCTTCAAAGTCTTGACGGCAGAATCGTGCTTTGATGCTTGCTCTTTCATCCCCTGCACCGCCCTCATTCCTGCCTGGTACACCACCCTACTCATAATATGA
HvEC-081	CAHV_c7809	454	8	5.45	120	21	0.822		100	6	6	N.D.	N.F.	contig10821 (Evalue = 0)Δ	No hit	No hit	contig_161160_2151 (Evalue = 10-11)Δ	No hit		ATGAAGATTTCCACCGTGTTATGTGTGCTGGTGATATCATTAGCCTGTCGCTCCTCCGCGCAGAGCACTTATATTGTGGCAGTGAACACGTTCACCGATGACTTTTGCACGAAAGGTAAAAGAATCAACAATTTAGATTCACGAAATAAGGGTGCTGGTCAATGCATTCAGACTCAGACTGGAGTTAACTCCACTTTCGTGAACATAGATCCGGGCACGAAATATAATTGTGTGGTGAATTTCTACTTTGATCATTATTGTAAAACTATATATACAAGAGTTCCGCCGAATACAAGGTCCATATGCAATCCACTAAGCGGTCTACCCATGCGGTCTTTTAAGATAAATTGTACCGAGTGGTGA
HvEC-083	CAHV_rep_c20162	454	8	7.29	116	24	0.715		93	7	7.527	N.D.	N.F.	contig00470 (Evalue = 0)Δ	contig04136 (Evalue = 10-180)Δ	contig03409 (Evalue = 0)Δ	No hit	No hit		ATGCAGCTACAAATAAAAATCTTATTTGTCTTGTCATTTGTCAGTCTCTCCCTTCAAGGTTCGATGTCTATCTACAACCAAGCGAATTGTCAAGGCCAAGGCACTCCGCTCAATTTTACCGATGATTATAATTTAAATAGCGTTTGCAAACAAGTGAACGGAAGCTTTTCACCATGTGCAAAGTTTTCAACAAATTCACCTTTCACTAGTAGTTGCATTGGTTATGTTTTTCATGATAGTAGCTGTACCGTTCTTTGGGGGCGTATTAGGCCAGATGATGCTAATACTACTACTGTAACATGCCAAGCTTTAAAACAAGGCGTATTTTCTATCCAAGTTCGTTGTGGGTAG
HvEC-084	CAHV_rep_c16754	454	7	3.57	110	30	0.811		81	2	2.469	N.D.	N.F.	contig16967 (Evalue = 10-51)Δ	No hit	No hit	No hit	No hit		ATGGCCTTCCTTTCTATTGTTTCCAAGTCTGCTGTCATGCTCTTCATCACTGCCTTGTGCTGCCTCTTTGTCATGCAGCTCCAAGCTTCTGATTGCAAGATGGGCAGTGGATGCTTCTACGTCAAAGCAACTCTGCATGAAGTGCATTCCAGAAAGTTGCTTGAAGGGATGAAGGGCCATGAAATGGTTTTCAAGAGTGGGGGCATGGCTGGATCGGCAAGTGGTGGCAAAGGGATGAAGGTTGGTGCTGGTTGGGAGTTGAGGGAGGCTCCGATGGGTCCAGACCCCTTGCACCACCACGGTGGCGGCCCCAAGAACGCCAAGACACCATAG
HvEC-085	CAHV_c3415	454	6	4.66	155	19	0.783		137	4	2.92	N.D.	N.F.	contig17116 (Evalue = 10-59)Δ	No hit	contig03425 (Evalue = 10-142)Δ	No hit	No hit		ATGTTTTGTCTCCTTTTGCTATTATTGATACCAAAGTCAAATCCTATCTATGCCGATGTAATTAATCGAGTGGATGCCAAACGACAATTTGCAATTATTCCTCTGACACCTGCCGAGCTCTTAACTATTATTGCTACATGTGAAGCATCTGAGCAACGAATATCTACTACAAATGTATCTGGTGTCACGTCTTTTGTCTCTGAAGTTACTGACGACCATGTAGAAGTGAATGCGTTTCGTCGTAGTGGTGTATGCTATGTCTGCAAACAAACTGGCCACCTTGCCAATGCTTGCCCACTTAAATATCATCAATCTACATCTCAAATGGTACCACATCTTCACAATTTTGGCGGATGGCAGGCACACTACCCAGCTTTGGTTCCAAACATATATTCCTAT…
HvEC-086	CAHV_c3510	454	6	3.77	123	24	0.768		100	7	7	N.D.	N.F.	No hit	No hit	No hit	No hit	No hit		ATGATGTCGGTAAAAAAAATGCCTTTTTTCCTTGGATTATCTGTTTTAATACCATTGACCACTCTAGCCGCTGGAACCAATTACTCTAGAACAGCAGAATGTACCAGTTTTTACCAGCCAAAAGTCTCGTCTTTGTTCCAATGCAACAATGGCTCTCTAGCGTTCAGTTGTAAAGCGTGTTCGAAGAAAGGAAGTACTCCTGAAGGAACGGGAGAAGGCTGCAAACCTTATCACAACAAAACGTCAGGTCTTGGCCTTGTAGATGAGCAAGCCCGACCAATACGTTCGCCGTGTTATCAATACTCTATTAAGGATGCAACACAAAACCAGTGTTTGGGGATAACAGCACGTTTTTCAGATGTCAATCTATGA
HvEC-087	CAHV_rep_c17555	454	6	4.51	202	21	0.846		182	6	3.297	N.D.	N.F.	contig13793 (Evalue = 10-180)Δ	No hit	No hit	No hit	No hit		ATGTACCCATATTTTTTAATGTGTTTATTTTTTTTAATTCTGACTCATAAAGTTGAGTCATACGACTCACAATGGATTAGTGTTTCGATCAAGCCGATTACTGTTCAAAGCTTTTTGGGAAAATGTCTTCAGTTGGACGATGAGCAACAGAGATGCATACGCTTAGATCGAATATGCCAATTTCCTAATCGTCAATTCACTATGACAACAATCAAGGATGGGAAGATCTTGGGCGCAGATCTTAGCATGATGATAAATTTTCTCAATGCTACTGCTGCATGTTGGAATGCCATTCAAACACAGGGGGCCATTCGCAAAACAGGTGGGAGAATAGACGCATCAGATGTGATTGTAAAATGTAAAGCTATAAAAGATCCAAGCAAAGAAATGTTGAAACTT…
HvEC-089	CAHV_c8188	454	5	4.94	113	20	0.729		94	6	6.383	N.D.	N.F.	No hit	contig03463 (Evalue = 0)*	contig02391 (Evalue =10-180)*	contig_127311_6 (Evalue = 10-60)Δ	No hit		ATGATGGTTCTATTTGTGTTTCTATTACCAATATCATTGGTCGGTCGATCCCATCAAGGATATGTGCAAGTCTTTCCCCGAAACGACTGCTCTGGCTATAAGAATTTTTTGAAGTTTTCAGAAAATGGGGTTTATAATGGTGCATGCTTATCTCTACACCCTGTCCCTGGAAATTCTATAAGTGTGCAGACTGGTCCATCGCATTTGGATGGATGTGTCGCTAATATTTTTAGTGATAGCAAGTGTGGCCATATTATAAGGCCTGTGCGACCGGATCCGAATGGTTTGTGCCAATGGGAAAATACATCTGACATCAGGTCCTACAGAGTCCTATGTAAATAG
HvEC-090	CAHV_c29828	454	4	1.79	90	25	0.774		66	4	6.061	N.D.	N.F.	contig03347 (Evalue =10-140)*	No hit	No hit	contig_18103_4458 (Evalue = 10-49)Δ	No hit		ATGTTTCATCCCAGCTCTATGATTTTGTTAGCCGTCATCGTGGCCTCATCAGCCGTTCTGTGTGTTGACGCGGGACACAGTGGTTGCTACAATTATTTCATGAAATTACCACAAAAATGTGCATATTCCTCTGGTAGCAAACACTGCCCGCCAAAAAATGTTTCAGGCGATGAAGAACTTATTTTCGGTGATGCGCAATCGGGTGAGAATACTCAAACCCCTACCAATCCCACCAAAAAACCTGCCCCGAAAAAAACCTACGGACCCTGCTGA
HvEC-092	CAHV_c7923	454	4	2.97	87	21	0.834		67	2	2.985	N.D.	N.F.	No hit	No hit	No hit	No hit	No hit		ATGAAGATAATCTTAACCTTCTTACTTTCCCTGCTTTTGCTTGCGTGTCTTACGCTGCAAGATAGTGTGGAAATATGGTCTGGACCAGATTGCCATGGGAACCGAGTAGGCGTCACCCAGCTTCCATTAGTCCCACCTTCATGTAAACCGACAAAGGGCACAGGCGGATCAGTAAAGTTACTTTTTACCGGGGGTTCAGAAAAACTTGTTATTCCACAGTATTTACCGACACTTCCTGCCAGAAGTATCGCGGTAACGCCGTGA
HvEC-094	CAHV_rep_c27464	454	4	3.46	82	24	0.742		59	3	5.085	N.D.	N.F.	No hit	No hit	No hit	No hit	No hit		ATGAAAATGAAAATGAAAAATGGATGGGGTATCACAATTTTTTCATTGATGATCTTATCGATCGAGGCAAGACCCTATTCTGCTCCCTTACACGATTGTTTCACAAATATTGAAGACAGACCTTTCGTCCTGCCGGATTCTTATGGAACGTCGTATTCTATTGGAACGTCTCCTGGAAATGGGAATCCGCACATCCCGTGTKCGCWKTCGAACCAATGTACTATCATCCACAACAATACTCTAGCTTAG
HvEC-095	CAHV_c11762	454	3	2.42	122	25	0.654		98	6	6.122	N.D.	N.F.	No hit	No hit	contig02974 (Evalue = 10-106)Δ	contig_42308_8722 (Evalue = 10-12)Δ	No hit		ATGAAGTTGCTTCTTGTGTTTTCATACGTTTTACTTTTGGCTGATTTTTCCATGCAAGGACATGTAATGGCTTTCTCCGATAAAAACTGCACAGGAAAACCGTTAACTTCGTATCCTTTTACTAAAGATTCTTACGTCAGCAGTCCATGCATCCAAGTATTTGAGAGAGCTGCGCAATCAATCCGATTGTATGTTGAGGACGTTGATATTGGACGCTGCATCTCGAGGGCTTTCCATAGTGGAAACTGTGACTGGACCACGGCATTTAAGGAGACACTTAAGTCTAAAAATAACACGAATTGTCAAAACCAAAATGGGATTTGGTCTTACACATTTAGCTGTGCGAACCCAGTTSTAAACAATCAGTAA
HvEC-096	CAHV_c27910	454	3	3.01	77	18	0.624		60	4	6.667	N.D.	N.F.	No hit	No hit	No hit	No hit	No hit		ATGAGGACATCTTTAGTTGTCTCACTCATTTTTTTATTTCCCGGTTACTCACAAGAAGGATATGTTTCAGCTCTCAGGGAATATCAATGTCAAGGAGAAACAGTATTTGGAGTCTCCTTCCCGGCAGGTACTCGAAATGAATCTCAATGTTACCCATTAATTAAAAACGGTAACTCAATCAGATTATATGTCGAAAATCAAGATAAAAAACAATTGTTTTGCAACTGCATATAA
HvEC-099	CAHV_c31271	454	3	1.94	107	22	0.547		86	5	5.814	N.D.	N.F.	No hit	No hit	No hit	No hit	No hit		ATGAAGTATTCATTCTGGTCCCTTTGCGTGTTCGCTGTGTCGATCAGTTGCTCCCATCAAGGAGTACGTATCTACGCGAGTCCTAATTGTACTGGCACACCGCTTAATACTTCCATATATCCTGCTCCTCTTGGCTGCACTCGATTTGATCAAGCTGGTAATTCGGTTCAGGTAACCAAGTGCGGTGTTGATATTTTCCATGACAGTCAATGCAATATAAATGCATCGTTACTAGCTATCGGCGATAACAGTGTGGGCCCGTGCCTGTACAAAAACCTTACAAGAGGAATATGGTCTGCCAGAATCAGATATAACCCGCCATAG
HvEC-101	CAHV_c37134	454	3	2.92	104	22	0.936		83	2	2.41	N.D.	N.F.	No hit	No hit	No hit	No hit	No hit		ATGATGCACTCAGCTATAGTCTCTTTAATATTACTCTGTCTTCTCGTGCATCTTTCTATAGGCCACCCGATTGATTCATCTTTGGATGCCACCTCCGTAGGCGGAAATGATTTTTGTGATCCTCGTGTTAAGGATTCAACTCCTCATCCAGGGTTAATTTGTCAAGGACAAGGGGGAATGAACAAAAGGGAAATCCTTCCCAGATCCGCACATCCAGGATTCGCTCATAATTTTTATCATTATTTATTTCCTAGAGATGCTCACCTACCACCTGGAACCTTTCAGCTGCCCCCTAAAGGAGAAGGTAAAAATTAG
HvEC-102	CAHV_rep_c25198	454	3	2.55	115	19	0.862		97	6	6.186	N.D.	N.F.	No hit	No hit	No hit	No hit	No hit		ATGAAGTTAAATATTGTGATAGTTTTTTTACTCTTTGTGTGTGTTGTTGCTTCGGATTATGACTACAAACTTCATCGTGGCGAGAATTGTCAACCTTTACCAGATGAGTTGGAAACTCAAGAGTTTTTGCGTAATCATACAAATCAATGTGTAATCGTTCCACAAGGAAACTATTCAAGTCTCAGTGTTCAGACTCAACCCGAGCTTAGCATCGAATTATACTGTGACACTGGCTGCCACAACAAATCGAACACCTTCAAAATTAATCAAAATCCAACAGCATGTATTAGTCTAACTGGAGGTTGTTCAGCCCAAGCCTACAAAGTTCTCAATTCTGGTACAGAATAA
HvEC-104	CAHV_c30319	454	2	1.92	110	20	0.845		91	4	4.396	N.D.	N.F.	No hit	No hit	No hit	No hit	No hit		ATGAGAGCGYACCTGGCAGTCTTATGCATTTTGCTATACTTTGGCTTTACAGAGCAAGGTTCGGTCCAAATTTACGCTGCCAACTGGCCGGATCCATTCCAAACGATACCATTTAGCCAAGACCATCCGTTCAAGGTTGGATGCACGCCAATAACCTCAGATGGCAAACATGTTGCTTTGATCATCGATGAGGGAAACGCAAAGAAATGTTTTTTACAAGCATTCCATGACAAACAATGTGTCTACCATTATACTCCTGATATCCTAACTTATATGCCAGGTAGTTCAGAAACATACTCAGTTGTCAAGGCAGTGAAGTTTGGCTGTGATTAA
HvEC-105	CAHV_c32113	454	2	1.63	131	21	0.854		111	13	11.71	N.D.	N.F.	contig13373 (Evalue =10-56)Δ	No hit	No hit	No hit	No hit		ATGATGCGACTCCTAAAGGAAATGATCATATTACTCTTTTTTTACAAAGCAATGATTGCACTTGATATATGTCCTATTTGTCAACGCAAWTCTGCAAATAWATTGAGKCRTTTTTCAACATCTTGTACTTGTACTATACRCTGTKGGTGCGGCGAGGYTGTCAGAATGTGTGGAGGCAGGGATATTCACACGCATTACGAATGTCTTTGGGGACGTTGTCAAGCTAGGGGCATAGTTACTATTGTATGCAGTGCTCATGATGGAACAAAAGAGCATTGCAACTCATGTGAGTTGAGAATGTTGATGCTGTCCCAGTCCCGCCCTACTCGTCAGACTACCCTTCGGACGACTCTTCTTCATGCAACTCCTCTTCCCACCACTCCACTTTGTCGGTAA
HvEC-110	CAHV_rep_c39301	454	2	1.62	81	19	0.568		77	8	10.39	N.D.	N.F.	contig22151 (Evalue =10-109)*	No hit	No hit	No hit	No hit		ATGTTTTTGTTGTCTACGTTTTTTCATAATTTCGCCCTTAATGCTCTTTTCTGCTGTTGCTCTTTCCGCCATTATTCCCAGCTTGCCTACATTTATCACCGTTGTGTCATTCAATGCCTCACGGATCACCTAGCTAATTCCTACTTGCTCAGATCTTCCAGATTTWGGTATTGTATATGTTCAAGTTTGGAGTTTCAACTGGTTACAGGGTATTGCATGAGAAAAAAAAATGCAAATCAAAACTGA
HvEC-125	CAHV_c29636	454	4	1.63	110	26	0.83		85	1	1.17	N.D.	N.F.	contig10582 (Evalue =10-175)*	contig02138 (Evalue = 10-175)*	contig01809 (Evalue = 10-175)*	contig_20932_9252 (Evalue = 10-19)Δ	AGT80090 (Evalue = 10-15)	Hemileia vastatrix putative secreted protein	ATGGTCTTCGTCAGCAGAAATCTTGGACTCAAACTAGCTTTTCTCGCATTTTGCTTGATCTCTTATTCCACAGCTGAGGATCAGCAGGACTTGGGTTTAATTCAACGAAATCCTCAGCATAAAACGGCATTACAAAATGCCGAACTGAAAAACACTTATTATCTCTCCAACACGGAGGTTAAGGTTTCTGTGTACAAACTTCCAGACCAGCTTGCCAAACGAGACGAGAACAACCTTGACTCTACGAAAATTCCTGAGCGTCTTTACAAAAACCTCACTAGATTGGACTTGACACCATCTGATTGTAATTCCAAAAGGATGTTTCACCAATGA
φ Yellow highlight, HvECs not previously reported; blue highlight, HvECs partial sequence reported by Fernandez et al. (2012), Cristancho et al. (2014), and/or Talhinhas et al. (2014); no highlight, HvECs full-length sequence reported by Fernandez et al. (2012), Cristancho et al. (2014), and/or Talhinhas et al. (2014).
Δ, truncated sequence; *, complete sequence.
Ψ N.D., not determined
Ψ N.F., none found.
References
Cristancho MA, Botero-Rozo DO, Giraldo W, Tabima J, Riaño-Pachón DM, Escobar C, Rozo Y, Rivera LF, Durán A, Restrepo S et al. 2014. Annotation of a hybrid partial genome of the coffee rust (Hemileia vastatrix) contributes to the gene repertoire catalog of the Pucciniales. Frontiers in Plant Science 5: 594.
Fernandez D, Tisserant E, Talhinha P, Azinheira H, Vieira A, Petitot AS, Loureiro A, Poulain J. 2012. 454-pyrosequencing of Coffea arabica leaves infected by the rust fungus Hemileia vastatrix reveals in planta-expressed pathogen-secreted proteins and plant functions in a late compatible plant-rust interaction. Molecular Plant Pathology 13: 17–37.
Talhinhas P, Azinheira HG, Vieira B, Loureiro A, Tavares S, Batista D, Morin E, Petitot AS, Paulo OS, Poulain J et al. 2014. Overview of the functional virulent genome of the coffee leaf rust pathogen Hemileia vastatrix with an emphasis on early stages of infection. Frontiers in Plant Science 5: 1–17.

## Sheet: Table S5
Table S5 Primers used to amplify full-length HvECs from cDNA by PCR to validate the secretion of the corresponding proteins in yeast, and/or from genomic DNA to determine their number of introns
Effector candidate	Forward primer (5' to 3') a	Reverse primer (5' to 3') b
HvEC-002 c	GCGCGCGAATTCATGAAGTTGACCCTATTTTTC	GCGCGCGCGGCCGCGCTCTGGCTTTTGGCTTTT
HvEC-004A c	GCGCGCGAATTCATGCAGTTCTCACTTTGCTC	GCGCGCGCGGCCGCGACCCAAATGACGATCTTT
HvEC-004B c	GCGCGCGAATTCATGCAGTTCTCACTTTGCTC	GCGCGCGCGGCCGCGAACCAAAGGACGATCTTA
HvEC-005 c	GCGCGCGAATTCATGAAAAGAAATCAAGGAATTG	GCGCGCGCGGCCGCGATGTTTGATGGCGTCTCTG
HvEC-006 c	GCGCGCGAATTCATGAAAAACTTCTTTTGCACC	GCGCGCGCGGCCGCGAGCTACGCCAATGGAAGA
HvEC-007 c	GCGCGCGAATTCATGCGCTTTTTCTATCTCAGC	GCGCGCGCGGCCGCGGTCATCGCCTGCAGCGTT
HvEC-008 c	GCGCGCGAATTCATGAAGTTTTTCCTCCCAATT	GCGCGCGCGGCCGCGGTTGGCGTTAACCACTTC
HvEC-009 c, d	GCGCGCGAGCTCATGAACTTCATCGTACTTTGT	GCGCGCGCGGCCGCGATCGGAATCACAAGAATC
HvEC-016 c	GCGCGCGAATTCATGTTGGCCTCTACATTCTTC	GCGCGCGCGGCCGCGAATATTTATACCAATACC
HvEC-020 c	GCGCGCGAATTCATGTACACCAAAAGTCTCTTG	GCGCGCGCGGCCGCGCCCTTCAATGTATTGTCT
HvEC-021 c	GCGCGCGAGCTCATGAAAATCAATATGTGGTGT	GCGCGCGCGGCCGCGGGCACGGAGAACTAAACT
HvEC-022	GCGCGCGAATTCATGTTGGCCTTTAACTTCGTA	GCGCGCGCGGCCGCGTTTAGCCTCCGATTTTGA
HvEC-024	GCGCGCGAATTCATGGCTTTGGTCGTATTGGCC	GCGCGCGCGGCCGCCTTTTCCCCAGGGGATGT
HvEC-025 c	GCGCGCGAATTCATGATTTTTTCAATGGTTTCC	GCGCGCGCGGCCGCAAGTACGGCCACCCCAGC
HvEC-026	GCGCGCGAATTCATGAATTTTTCAATTGTTTCC	GCGCGCGCGGCCGCAAGTACGGCCACCCCAGC
HvEC-029	GCGCGCGAATTCATGAGATCTTTCCTGGTATTT	GCGCGCGCGGCCGCATGTCGAATAGGAAGGAC
HvEC-030 c	GCGCGCGAATTCATGAAATTCTCACTTCAAGTG	GCGCGCGCGGCCGCAACATAAATTGGGCTGGC
HvEC-031	GCGCGCGAATTCATGAAGTTATTCTATTACACT	GCGCGCGCGGCCGCATAGCATGAGTTTACATT
HvEC-032	GCGCGCGAATTCATGTCGGTCCTCTTCCCCACA	GCGCGCGCGGCCGCATTCGATGCCGGGGGAAG
HvEC-033	GCGCGCGAATTCATGAGATATTTTAGTTGTTGG	GCGCGCGCGGCCGCACCACTGAGGAAGGAAGG
HvEC-034 c	GCGCGCGAATTCATGAAATTATTCTATTACACT	GCGCGCGCGGCCGCATAGCACGAATTTACATT
HvEC-035 c	GCGCGCGAATTCATGTTTTTGCGGTCTATAATT	GCGCGCGCGGCCGCAGATTTGCTTAAAACTTG
HvEC-036	GCGCGCGAATTCATGAGATTTTCATTATATTCT	GCGCGCGCGGCCGCAGTTTGTGATCCAGTATG
HvEC-037	GCGCGCGAATTCATGAAGTTGCTCTTATCGTTT	GCGCGCGCGGCCGCACTGATCTTTTTGGCAAA
HvEC-038	GCGCGCGAATTCATGAGGATGCATTTAATAGTC	GCGCGCGCGGCCGCTATACATGTTATCACATA
HvEC-039	GCGCGCGAATTCATGCGGTTTACCTTGTGTCAA	GCGCGCGCGGCCGCAAATATTTTTTCGTGGGT
HvEC-040	GCGCGCGAATTCATGAATTTTGATCTTCTTCTT	GCGCGCGCGGCCGCTCTTAGCGAGTGTTGAAA
HvEC-041 c	GCGCGCGAATTCATGCAGTTGCTTCCTTTGGTC	GCGCGCGCGGCCGCATTCCTACACGAAACTCG
HvEC-042 c	GCGCGCGAATTCATGCTTTCTTTTCAATTGAAT	GCGCGCGCGGCCGCATTGCCCAAAAGCTTCTT
HvEC-043 c	GCGCGCGAATTCATGAACTTCATCGTACTTTGT	GCGCGCGCGGCCGCACCAAATCGACGGCCGAG
HvEC-045	GCGCGCGAATTCATGTTACaGGTTACTGCGTTT	GCGCGCGCGGCCGCTCTGTCCACGTCTCCTTG
HvEC-046	GCGCGCGAATTCATGCATTTTTCACTTGCTTCC	GCGCGCGCGGCCGCAACTGATAAACCAGATTT
HvEC-054	GCGCGCGAATTCATGGTATCCTACAGACCAGTA	GCGCGCGCGGCCGCAAGAATAAGCACAGATAG
HvEC-047	GCGCGCGAATTCATGTTGGCTTCGGACTTTATC	GCGCGCGCGGCCGCTAAAAAGCCATACAACGA
HvEC-057	GCGCGCGAATTCATGTCTTTACTAAGATTCTTT	GCGCGCGCGGCCGCTTTGGCGGGAGGGGGCAA
HvEC-071	GCGCGCGAATTCATGATTTATTTGTCTTTGCTC	GCGCGCGCGGCCGCTAGACAATGGATTCGGTA
HvEC-087	GCGCGCGAATTCATGTACCAATATTTTTTAATGTGT	GCGCGCGCGGCCGCATATCGCAATGCTTGCTC
aRestriction site for EcoRI and initiation codon are indicated in bold and underlined font, respectively.
bRestriction site for NotI is indicated in bold font.
cTested in the yeast secretion trap.
dDesigned with a SacI restriction site

## Sheet: Table S6
Table S6 Primers used for RT-PCR and RT-qPCR
Genes	Forward primer (5' to 3')	Reverse primer (5' to 3')	Amplicon size (bp)	Reference
CaPR1b	GATTACCTGGACGCCCATAA	GCTGCCAGGTTTTCTCCATA		Ramiro et al. (2009)
CaUbq	AACATTGAGGGTGGTTCTGTTC	GCAGAAAACCAACTAAGACCTAACAA		Ramiro et al. (2009)
HvGADPH a	ACTTGGACAGCTACGAC	CCATACCAGTGAGCTTCC	280	Vieira et al. (2011)
HvCyt III b	AGTAGATATGAGTCCCTGACC	CACCTTCAGCACTTACATCC	173	Vieira et al. (2011)
Hvβ-tub c	CTGGTGCCGGAAATAATTGG	TCAAGAGAATCACAGCCCTCG	95	Vieira et al. (2011)
HVRTP-01A	CAGGAAGAGGACTTGGGAATC	GTTTTACAAGGCGCTGTTGG	142	This study
HVRTP-01B	AAAGCGAGAAATGTGATAAAGACG	AGGAGATTGAAATGTACCTGGC	125	This study
HVRTP-01C	ACCCAATGTTATCCAGGTGG	AGCGCATTTGTTATACGTCAAG	170	This study
HVEC-002	AAGGCGCCGATAAAAAATGG	CCACCAAATAGGCCAGTATCGA	100	This study
HVEC-004	GCTGGCTCTGTTTGCTTTC	GATGGTTGCTTTGGATGACG	116	This study
HVEC-005	TGCGACACCATTACTTCCAG	TTCATTCCCGACTCCACATAC	120	This study
HVEC-006	TCGTCCAAATTTCTCTAGCCG	GAAGTTAATGAAGCCCAAACACC	100	This study
HVEC-007	TGCATGCTCATATTCCTCGAG	TTTTACCTAGATCGTGCTCCAC	78	This study
HVEC-008	AAAAGCCAACCACTAATCTTGC	GGCGTTAACCACTTCAAATGAT	149	This study
HVEC-009	CCAGTACAATTAGCCGTCGAAG	CTCCCCTCGTTACCAAATCG	88	This study
HVEC-016	CCATTAATTTTGTAGCGGCCC	GTCGAGATCTGAGTCTGAATGC	88	This study
HVEC-020	TGGAGCACCGTCTTGATTAAG	TTCTTCTGGTGGTTTGGGTAG	145	This study
HVEC-021	CAACCAAAAGAATGTGTTAACGC	GCTGCGAAACCATTTCCAC	118	This study
HvEC-025	TCTGCCGCTCCAATCATTG	GATATCCATAAAGAAACGTTCGACG	76	This study
HvEC-030	AGCGGACCTTATAAAACTCAGG	GCTGCACCAGGACAATAGAT	140	This study
HvEC-034	CTTTTATCGCTCGTGTTGGC	CAATACCACAATTTGCTCCCG	142	This study
HvEC-035	TTTTCCCATGCTGCTCTACAAC	GAATAGGCCCCCAAATTGGT	149	This study
HvEC-041	CGGTCCAGGAAAATCGATAAGG	TGAGGGCTGGGTAATCTTTG	107	This study
HvEC-042	TCTAGATGAAGAGCGAAATAAAGGG	CCTTCTCACGGCTGGTAAATG	113	This study
HvEC-043	TTGGCGACGGAAATAAAGTTTC	AGCTTTTGACTCATAGGATCTGG	88	This study
HVEC-048	CTTTTGGCATTCTCTAGCGTTG	CATGTGTTGCAAGCAGGTTG	129	This study
HVEC-049	CACGCTAGACTACAGGACAATG	CGGCGTTGCATTTGACATTC	100	This study
HVEC-050	CAATTTCGCAACTACGCCAC	AGATATTTCGCACCGTCACAG	134	This study
HVEC-051	CCCACAATCAGGATCTCAAGG	CAGGAGTGACAGAGGTAGTTTG	146	This study
HVEC-052	AGAGGCAGTTGGATCATGTG	GTGATGGATTGAAGTTGGCG	96	This study
HVEC-053	GTCTTTGCCTCTTTCACAACC	GACGGTCGCATTTTGTTCAC	120	This study
HVEC-054	TGACAAACATCACTGGTACGG	GTTTGAGGCTGGAGAGGTG	146	This study
HVEC-055	TGATAATCGTTGTGGTAGCCG	CAGTTGAGATGTCGTTTTGGC	80	This study
HVEC-056	CTAATGAAGCGGAGGTCTTAGAC	TGGATGTGGTATTTGTACTGGG	132	This study
HVEC-057	CGTGAGCTTAGCATGTTTATGG	GTTGTGTTTGGCTGTCCTTC	83	This study
HVEC-058	GGCAGACAATTTCCACTCAAC	CAAAACCAGTACAAACGCCG	121	This study
HVEC-059	TGTCTTCCTTTGTGATAGGCC	ATCAGAGGCATCGCTGTAAC	145	This study
HVEC-060	CTTTTGGCATTCTCTAGCGTTG	CATGTGTTGCAAGCAGGTTG	143	This study
HVEC-061	TTCCCAACATACGCTCTGC	TCGGGATAAAAGCATCGGTAC	133	This study
HVEC-062	GCGCAACTCCAAATGAAGG	CCGAATCCTTTTCCTCTCCTG	84	This study
HVEC-063	GACAGTAAAGGCGATAAACAAGC	CCCAAGGAACGACACATCTAG	139	This study
HVEC-064	CAAATGTGATGCTCGAACTGC	TTTCCATCGCTACACATACCC	132	This study
HVEC-065	AGGCTTCTGGTCATTCTGTTG	GGGCTTGTGTTGAGATTATTGTAC	129	This study
HVEC-066	CTCTCCCTTCAAGGTTCGATG	GTTGAAAACTTTGCACATGGTG	146	This study
HVEC-067	CAATCCTCTTTCTGGACCTGG	AGAAAGAGCGTACAACTGAGG	138	This study
HVEC-068	GTTAATGTGAGGCGTTTGACC	TGACCTTGATGTGTCCGTTAAG	148	This study
HVEC-069	CGATCTGGAAACAATGTCAGC	CGCAAGTCCCGTTCTTAAATG	120	This study
HVEC-070	TGGTGTTGGTACTGGTGTTG	TCAGAGAACCCCAATGTGC	144	This study
HVEC-071	AAACTATAACGAATCTCCCCAGG	CGATCAGGCAACATGACAAC	87	This study
HVEC-072	CATTAAATACATGCCAGCCCAG	TTTGAGGTCATGTCAGTCCAG	129	This study
HVEC-073	CTTGTGACCTGAATTGCGAG	TGGTGTCGTAGCAGTTTGTG	72	This study
HVEC-074	TGAACATACACATAATAAGCCTTCTAAC	CGGACTTTGATCATTTAGTCGTTG	130	This study
HVEC-075	TGATAGCTTGCCTTGTCCTG	CCGTGAAATCCATCAAATCCG	129	This study
HVEC-076	GAGGTTTTAAGTTGGCGATGTC	ACAAGTAGGTGGAAAATCTGGG	137	This study
HVEC-077	ACCTCTTGCCATAATCTTCACC	GGAAGTAAAGCCGAGAGTGG	150	This study
HVEC-078	CTCGTGGATCTCATTGTCAGG	ACTTTGGCACTCTCGACTTG	80	This study
HVEC-079	AGTGGAGTCCTTCAAAGTCTTG	CAGGAATGAGGGCGGTG	80	This study
HVEC-081	GAAGATTTCCACCGTGTTATGTG	CTTTCGTGCAAAAGTCATCGG	113	This study
HVEC-082	CATCTGGTGCGTTTTCAGTG	AATTCTGGGAGAGGATGCTTC	106	This study
HVEC-083	CTCTCCCTTCAAGGTTCGATG	GTTGAAAACTTTGCACATGGTG	146	This study
HVEC-084	AAGTGCATTCCAGAAAGTTGC	ACCTTCATCCCTTTGCCAC	103	This study
HVEC-085	CTTCACAATTTTGGCGGATGG	GGGAAGGGATTTGAGGATAGG	79	This study
HVEC-086	GTCTCGTCTTTGTTCCAATGC	GTTGTGATAAGGTTTGCAGCC	114	This study
HVEC-087	ATCTTGGGCGCAGATCTTAG	CTGATGCGTCTATTCTCCCAC	118	This study
HVEC-088	CGAACCACATGAAGCCACTAG	TTAACTTTCCGGGACTGCAG	102	This study
HVEC-089	TCTTTCCCCGAAACGACTG	AATGCGATGGACCAGTCTG	135	This study
HVEC-090	GATTTTGTTAGCCGTCATCGTG	TTGTAGCAACCACTGTGTCC	72	This study
HVEC-092	TCCCACCTTCATGTAAACCG	GGCAGGAAGTGTCGGTAAATAC	110	This study
HVEC-093	TGGGACAAACTTTAGAGGAACAC	GCAGATAACGCCAGATAGGG	105	This study
HVEC-094	TTCTGCTCCCTTACACGATTG	ATTCCCATTTCCAGGAGACG	109	This study
HVEC-095	TCCGATTGTATGTTGAGGACG	AGTGTCTCCTTAAATGCCGTG	97	This study
HVEC-096	GGATATGTTTCAGCTCTCAGGG	CGACATATAATCTGATTGAGTTACCG	136	This study
HVEC-097	TGCTGGTAGTCTTGGGATTTTC	GAACGTTTCCAGGGTCTGTAG	105	This study
HVEC-098	AAAGTTATCATGAGCCCCGG	CCAGAAAATCACCGCAGTTG	88	This study
HVEC-099	ATCAGTTGCTCCCATCAAGG	ACCTGAACCGAATTACCAGC	131	This study
HVEC-100	AGACTGCGACTTATTCACCG	CCATTCCTGAGACAAGTGACC	111	This study
HVEC-101	CATCTTTCTATAGGCCACCCG	GATTTCCCTTTTGTTCATTCCCC	147	This study
HVEC-102	CTCAGTGTTCAGACTCAACCC	CCTCCAGTTAGACTAATACATGCTG	122	This study
HVEC-103	ATAAGAACTGTGGTACTCGCG	TCATCGCTCAAGGGACAAAG	79	This study
HVEC-104	GTTCGGTCCAAATTTACGCTG	ACGGATGGTCTTGGCTAAATG	72	This study
HVEC-105	GAGCATTGCAACTCATGTGAG	AAGGGTAGTCTGACGAGTAGG	72	This study
HVEC-106	CGAAACCATAGCTTCCATCAATG	GCGACTGCAATTTGTGGAATG	104	This study
HVEC-107	TTCTTTTCCTTCTCCATCCCG	CGTCACAAGTTCAAGCAGAG	85	This study
HVEC-108	CCAGATTGATGTTGGTGCTG	CCTTGCTTTGTATCATGCCAG	91	This study
HVEC-110	CGCCCTTAATGCTCTTTTCTG	GGAATTAGCTAGGTGATCCGTG	109	This study
HVEC-125	ACACGGAGGTTAAGGTTTCTG	GGTGTCAAGTCCAATCTAGTGAG	170	This study
a, glyceraldehyde-3-phosphate dehydrogenase.
b, cytochrome c oxidase subunit III.
c, β-tubulin.
References
Ramiro DA, Escoube J, Petitot AS, Nicole M, Maluf MP, Fernandez D. 2009. Biphasic haustorial differentiation of coffee rust (Hemileia vastatrix race II) associated with defence responses in resistant and susceptible coffee cultivars. Plant Pathology 58: 944–955.
Vieira A, Talhinhas P, Loureiro A, Duplessis S, Fernandez D, Silva MC, Paulo OS, Azinheira HG. 2011. Validation of RT-qPCR reference genes for in planta expression studies in Hemileia vastatrix, the causal agent of coffee leaf rust. Fungal Biology 115: 891–901.
